# Supplementary material for: Influence of wind direction on the relationship between proximity to pig farms and risk of infection with MRSA CC398 among persons without known contact to livestock: a Danish nationwide population-based study
Source: Infection. 2025 Sep 8;53(6):2795–808. doi: 10.1007/s15010-025-02629-2 (PMC12675557; doi:10.1007/s15010-025-02629-2)
Supplement: Supplementary file 6 — Supplementary Material 6: Numerical data corresponding to online supplement S4 [file 15010_2025_2629_MOESM6_ESM.csv]

time_interval_days	analysis_type	distance_address_to_herd	angle_difference_degrees	n_herds_mean_controls	n_herds_mean_controls_ll	n_herds_mean_controls_ul	diff	diff_ll	diff_ul	diff_rel_perc
7	crude	[50; 1250]	[0.0; 22.5]	0.041	0.036	0.047	0.023	0.001	0.049	55.41
7	crude	[50; 1250]	]22.5; 45.0]	0.044	0.039	0.051	0.014	-0.005	0.042	31.99
7	crude	[50; 1250]	]45.0; 67.5]	0.039	0.033	0.044	0.018	-0.001	0.042	47.19
7	crude	[50; 1250]	]67.5; 90.0]	0.037	0.032	0.043	0.014	-0.003	0.036	37.03
7	crude	[50; 1250]	]90.0; 112.5]	0.038	0.033	0.045	0.033	0.009	0.058	86.09
7	crude	[50; 1250]	]112.5; 135.0]	0.047	0.041	0.054	0.006	-0.014	0.030	12.36
7	crude	[50; 1250]	]135.0; 157.5]	0.047	0.041	0.053	0.010	-0.011	0.032	20.59
7	crude	[50; 1250]	]157.5; 180.0]	0.045	0.039	0.051	0.018	-0.003	0.045	41.09
7	crude	[50; 1250]	[0; 180]	0.339	0.318	0.358	0.136	0.058	0.216	40.13
7	crude	]1250; 2500]	[0.0; 22.5]	0.160	0.149	0.173	0.040	-0.002	0.088	25.29
7	crude	]1250; 2500]	]22.5; 45.0]	0.167	0.155	0.180	0.048	0.005	0.100	28.87
7	crude	]1250; 2500]	]45.0; 67.5]	0.173	0.160	0.185	0.029	-0.010	0.073	17.05
7	crude	]1250; 2500]	]67.5; 90.0]	0.170	0.158	0.182	-0.004	-0.043	0.039	-2.42
7	crude	]1250; 2500]	]90.0; 112.5]	0.170	0.158	0.184	0.043	-0.001	0.092	25.23
7	crude	]1250; 2500]	]112.5; 135.0]	0.154	0.141	0.166	0.058	0.014	0.108	37.62
7	crude	]1250; 2500]	]135.0; 157.5]	0.167	0.154	0.179	0.013	-0.022	0.056	7.82
7	crude	]1250; 2500]	]157.5; 180.0]	0.159	0.147	0.172	0.030	-0.008	0.075	18.85
7	crude	]1250; 2500]	[0; 180]	1.320	1.274	1.370	0.258	0.087	0.438	19.54
7	crude	]2500; 3750]	[0.0; 22.5]	0.302	0.284	0.320	0.083	0.022	0.143	27.52
7	crude	]2500; 3750]	]22.5; 45.0]	0.309	0.291	0.327	0.073	0.009	0.135	23.74
7	crude	]2500; 3750]	]45.0; 67.5]	0.289	0.274	0.306	0.082	0.020	0.145	28.21
7	crude	]2500; 3750]	]67.5; 90.0]	0.301	0.284	0.318	0.049	-0.005	0.110	16.22
7	crude	]2500; 3750]	]90.0; 112.5]	0.298	0.281	0.315	0.074	0.021	0.137	24.91
7	crude	]2500; 3750]	]112.5; 135.0]	0.294	0.277	0.311	0.012	-0.033	0.065	4.25
7	crude	]2500; 3750]	]135.0; 157.5]	0.288	0.272	0.306	0.025	-0.026	0.080	8.74
7	crude	]2500; 3750]	]157.5; 180.0]	0.312	0.295	0.331	-0.004	-0.062	0.049	-1.27
7	crude	]2500; 3750]	[0; 180]	2.394	2.318	2.465	0.395	0.146	0.639	16.50
7	crude	]3750; 5000]	[0.0; 22.5]	0.423	0.402	0.445	0.108	0.026	0.189	25.59
7	crude	]3750; 5000]	]22.5; 45.0]	0.445	0.424	0.468	0.116	0.032	0.203	26.17
7	crude	]3750; 5000]	]45.0; 67.5]	0.454	0.432	0.475	0.050	-0.016	0.124	11.10
7	crude	]3750; 5000]	]67.5; 90.0]	0.440	0.418	0.462	0.104	0.039	0.183	23.74
7	crude	]3750; 5000]	]90.0; 112.5]	0.431	0.411	0.453	0.109	0.037	0.181	25.28
7	crude	]3750; 5000]	]112.5; 135.0]	0.443	0.423	0.465	0.022	-0.046	0.098	4.87
7	crude	]3750; 5000]	]135.0; 157.5]	0.433	0.411	0.454	0.041	-0.030	0.120	9.43
7	crude	]3750; 5000]	]157.5; 180.0]	0.445	0.423	0.469	-0.008	-0.077	0.066	-1.81
7	crude	]3750; 5000]	[0; 180]	3.514	3.435	3.600	0.543	0.241	0.838	15.45
7	crude	]5000; 6250]	[0.0; 22.5]	0.568	0.543	0.594	0.130	0.035	0.223	22.86
7	crude	]5000; 6250]	]22.5; 45.0]	0.554	0.530	0.580	0.117	0.026	0.210	21.06
7	crude	]5000; 6250]	]45.0; 67.5]	0.578	0.554	0.602	0.058	-0.020	0.146	10.09
7	crude	]5000; 6250]	]67.5; 90.0]	0.577	0.554	0.603	0.031	-0.052	0.110	5.30
7	crude	]5000; 6250]	]90.0; 112.5]	0.605	0.581	0.633	-0.001	-0.075	0.074	-0.16
7	crude	]5000; 6250]	]112.5; 135.0]	0.581	0.555	0.606	0.038	-0.050	0.122	6.46
7	crude	]5000; 6250]	]135.0; 157.5]	0.584	0.559	0.610	0.011	-0.074	0.093	1.81
7	crude	]5000; 6250]	]157.5; 180.0]	0.582	0.554	0.607	0.046	-0.045	0.143	7.91
7	crude	]5000; 6250]	[0; 180]	4.629	4.519	4.732	0.429	0.087	0.799	9.26
7	crude	]6250; 7500]	[0.0; 22.5]	0.726	0.697	0.758	0.051	-0.039	0.150	7.07
7	crude	]6250; 7500]	]22.5; 45.0]	0.703	0.674	0.731	0.108	0.013	0.207	15.37
7	crude	]6250; 7500]	]45.0; 67.5]	0.691	0.666	0.719	0.095	0.003	0.190	13.81
7	crude	]6250; 7500]	]67.5; 90.0]	0.710	0.683	0.737	0.023	-0.060	0.113	3.27
7	crude	]6250; 7500]	]90.0; 112.5]	0.714	0.685	0.739	0.095	0.003	0.196	13.28
7	crude	]6250; 7500]	]112.5; 135.0]	0.720	0.692	0.748	0.027	-0.069	0.120	3.70
7	crude	]6250; 7500]	]135.0; 157.5]	0.730	0.703	0.758	0.004	-0.089	0.102	0.58
7	crude	]6250; 7500]	]157.5; 180.0]	0.721	0.692	0.751	-0.035	-0.125	0.059	-4.89
7	crude	]6250; 7500]	[0; 180]	5.715	5.606	5.847	0.368	-0.062	0.779	6.45
7	crude	]7500; 8750]	[0.0; 22.5]	0.878	0.845	0.912	0.098	-0.011	0.221	11.14
7	crude	]7500; 8750]	]22.5; 45.0]	0.859	0.826	0.889	0.149	0.049	0.267	17.30
7	crude	]7500; 8750]	]45.0; 67.5]	0.859	0.826	0.891	0.009	-0.084	0.130	1.09
7	crude	]7500; 8750]	]67.5; 90.0]	0.862	0.832	0.894	0.140	0.035	0.260	16.24
7	crude	]7500; 8750]	]90.0; 112.5]	0.856	0.822	0.886	0.014	-0.080	0.125	1.68
7	crude	]7500; 8750]	]112.5; 135.0]	0.872	0.841	0.905	-0.022	-0.123	0.088	-2.56
7	crude	]7500; 8750]	]135.0; 157.5]	0.879	0.847	0.912	-0.027	-0.127	0.085	-3.06
7	crude	]7500; 8750]	]157.5; 180.0]	0.907	0.869	0.942	-0.014	-0.128	0.106	-1.52
7	crude	]7500; 8750]	[0; 180]	6.972	6.833	7.109	0.347	-0.089	0.813	4.98
7	crude	]8750; 10000]	[0.0; 22.5]	1.031	0.994	1.072	0.079	-0.043	0.212	7.66
7	crude	]8750; 10000]	]22.5; 45.0]	0.969	0.934	1.003	0.105	-0.016	0.217	10.81
7	crude	]8750; 10000]	]45.0; 67.5]	0.981	0.948	1.017	0.121	0.007	0.238	12.36
7	crude	]8750; 10000]	]67.5; 90.0]	1.013	0.980	1.049	0.083	-0.031	0.194	8.20
7	crude	]8750; 10000]	]90.0; 112.5]	0.992	0.958	1.023	0.028	-0.072	0.144	2.79
7	crude	]8750; 10000]	]112.5; 135.0]	1.033	0.996	1.069	-0.029	-0.143	0.072	-2.80
7	crude	]8750; 10000]	]135.0; 157.5]	1.014	0.974	1.050	-0.028	-0.128	0.089	-2.80
7	crude	]8750; 10000]	]157.5; 180.0]	1.012	0.974	1.051	0.014	-0.121	0.135	1.35
7	crude	]8750; 10000]	[0; 180]	8.045	7.893	8.188	0.372	-0.084	0.874	4.62
7	crude	]10000; 11250]	[0.0; 22.5]	1.149	1.109	1.195	0.044	-0.088	0.187	3.80
7	crude	]10000; 11250]	]22.5; 45.0]	1.126	1.089	1.165	0.036	-0.092	0.171	3.17
7	crude	]10000; 11250]	]45.0; 67.5]	1.117	1.076	1.151	0.100	-0.029	0.247	8.97
7	crude	]10000; 11250]	]67.5; 90.0]	1.133	1.094	1.169	0.005	-0.107	0.132	0.41
7	crude	]10000; 11250]	]90.0; 112.5]	1.132	1.094	1.168	0.022	-0.097	0.142	1.98
7	crude	]10000; 11250]	]112.5; 135.0]	1.179	1.138	1.216	-0.017	-0.134	0.119	-1.43
7	crude	]10000; 11250]	]135.0; 157.5]	1.108	1.070	1.149	0.046	-0.069	0.192	4.14
7	crude	]10000; 11250]	]157.5; 180.0]	1.165	1.121	1.211	-0.078	-0.217	0.073	-6.67
7	crude	]10000; 11250]	[0; 180]	9.109	8.951	9.269	0.158	-0.361	0.717	1.73
7	crude	]11250; 12500]	[0.0; 22.5]	1.270	1.221	1.312	0.084	-0.069	0.244	6.58
7	crude	]11250; 12500]	]22.5; 45.0]	1.238	1.196	1.279	0.024	-0.132	0.167	1.94
7	crude	]11250; 12500]	]45.0; 67.5]	1.237	1.197	1.281	0.009	-0.133	0.149	0.74
7	crude	]11250; 12500]	]67.5; 90.0]	1.183	1.145	1.222	0.122	-0.007	0.242	10.29
7	crude	]11250; 12500]	]90.0; 112.5]	1.227	1.187	1.271	0.081	-0.055	0.222	6.61
7	crude	]11250; 12500]	]112.5; 135.0]	1.264	1.223	1.304	0.085	-0.057	0.231	6.76
7	crude	]11250; 12500]	]135.0; 157.5]	1.203	1.164	1.245	0.007	-0.129	0.145	0.56
7	crude	]11250; 12500]	]157.5; 180.0]	1.251	1.206	1.295	-0.032	-0.167	0.108	-2.56
7	crude	]11250; 12500]	[0; 180]	9.873	9.703	10.048	0.380	-0.184	0.996	3.85
7	crude	]12500; 13750]	[0.0; 22.5]	1.351	1.299	1.397	0.117	-0.044	0.286	8.66
7	crude	]12500; 13750]	]22.5; 45.0]	1.352	1.307	1.399	0.044	-0.102	0.208	3.22
7	crude	]12500; 13750]	]45.0; 67.5]	1.371	1.326	1.413	0.040	-0.080	0.194	2.88
7	crude	]12500; 13750]	]67.5; 90.0]	1.345	1.301	1.388	0.005	-0.121	0.149	0.33
7	crude	]12500; 13750]	]90.0; 112.5]	1.338	1.294	1.383	0.057	-0.091	0.219	4.27
7	crude	]12500; 13750]	]112.5; 135.0]	1.351	1.309	1.396	0.059	-0.088	0.196	4.36
7	crude	]12500; 13750]	]135.0; 157.5]	1.355	1.307	1.397	-0.088	-0.227	0.027	-6.52
7	crude	]12500; 13750]	]157.5; 180.0]	1.377	1.331	1.431	-0.119	-0.261	0.028	-8.65
7	crude	]12500; 13750]	[0; 180]	10.839	10.644	11.016	0.113	-0.517	0.735	1.04
7	crude	]13750; 15000]	[0.0; 22.5]	1.520	1.469	1.573	0.086	-0.074	0.262	5.67
7	crude	]13750; 15000]	]22.5; 45.0]	1.408	1.360	1.456	0.088	-0.063	0.227	6.29
7	crude	]13750; 15000]	]45.0; 67.5]	1.488	1.443	1.532	0.048	-0.100	0.215	3.21
7	crude	]13750; 15000]	]67.5; 90.0]	1.491	1.445	1.539	-0.120	-0.268	0.015	-8.03
7	crude	]13750; 15000]	]90.0; 112.5]	1.516	1.466	1.561	-0.079	-0.214	0.078	-5.21
7	crude	]13750; 15000]	]112.5; 135.0]	1.490	1.442	1.540	0.090	-0.068	0.248	6.07
7	crude	]13750; 15000]	]135.0; 157.5]	1.435	1.390	1.484	0.001	-0.146	0.152	0.05
7	crude	]13750; 15000]	]157.5; 180.0]	1.448	1.406	1.501	-0.019	-0.174	0.140	-1.28
7	crude	]13750; 15000]	[0; 180]	11.795	11.595	11.995	0.096	-0.510	0.755	0.82
7	crude	]15000; 16250]	[0.0; 22.5]	1.593	1.544	1.655	0.021	-0.132	0.201	1.31
7	crude	]15000; 16250]	]22.5; 45.0]	1.534	1.480	1.578	0.047	-0.107	0.213	3.08
7	crude	]15000; 16250]	]45.0; 67.5]	1.536	1.488	1.581	-0.044	-0.185	0.105	-2.89
7	crude	]15000; 16250]	]67.5; 90.0]	1.534	1.486	1.579	-0.114	-0.251	0.029	-7.42
7	crude	]15000; 16250]	]90.0; 112.5]	1.609	1.558	1.658	-0.064	-0.201	0.093	-3.95
7	crude	]15000; 16250]	]112.5; 135.0]	1.569	1.522	1.615	0.028	-0.111	0.182	1.79
7	crude	]15000; 16250]	]135.0; 157.5]	1.566	1.518	1.613	0.034	-0.117	0.229	2.19
7	crude	]15000; 16250]	]157.5; 180.0]	1.556	1.499	1.610	0.009	-0.157	0.201	0.61
7	crude	]15000; 16250]	[0; 180]	12.498	12.281	12.692	-0.082	-0.710	0.584	-0.66
7	crude	]16250; 17500]	[0.0; 22.5]	1.685	1.631	1.748	0.004	-0.175	0.182	0.26
7	crude	]16250; 17500]	]22.5; 45.0]	1.683	1.632	1.739	-0.103	-0.265	0.058	-6.11
7	crude	]16250; 17500]	]45.0; 67.5]	1.667	1.616	1.729	-0.029	-0.174	0.126	-1.76
7	crude	]16250; 17500]	]67.5; 90.0]	1.650	1.598	1.699	-0.100	-0.250	0.066	-6.06
7	crude	]16250; 17500]	]90.0; 112.5]	1.701	1.649	1.749	0.014	-0.168	0.176	0.81
7	crude	]16250; 17500]	]112.5; 135.0]	1.687	1.636	1.741	0.036	-0.130	0.211	2.14
7	crude	]16250; 17500]	]135.0; 157.5]	1.716	1.665	1.772	0.081	-0.097	0.268	4.74
7	crude	]16250; 17500]	]157.5; 180.0]	1.707	1.647	1.762	-0.063	-0.245	0.111	-3.71
7	crude	]16250; 17500]	[0; 180]	13.495	13.273	13.702	-0.160	-0.858	0.533	-1.19
7	crude	]17500; 18750]	[0.0; 22.5]	1.764	1.703	1.824	0.009	-0.174	0.207	0.50
7	crude	]17500; 18750]	]22.5; 45.0]	1.782	1.729	1.838	-0.083	-0.246	0.096	-4.67
7	crude	]17500; 18750]	]45.0; 67.5]	1.796	1.745	1.849	0.008	-0.154	0.191	0.44
7	crude	]17500; 18750]	]67.5; 90.0]	1.768	1.716	1.820	-0.085	-0.249	0.100	-4.80
7	crude	]17500; 18750]	]90.0; 112.5]	1.849	1.791	1.903	-0.084	-0.269	0.114	-4.56
7	crude	]17500; 18750]	]112.5; 135.0]	1.795	1.740	1.850	0.106	-0.078	0.314	5.91
7	crude	]17500; 18750]	]135.0; 157.5]	1.793	1.732	1.851	0.009	-0.185	0.199	0.49
7	crude	]17500; 18750]	]157.5; 180.0]	1.808	1.747	1.862	0.024	-0.164	0.234	1.35
7	crude	]17500; 18750]	[0; 180]	14.355	14.118	14.561	-0.096	-0.823	0.677	-0.67
7	crude	]18750; 20000]	[0.0; 22.5]	1.901	1.840	1.963	-0.131	-0.307	0.076	-6.91
7	crude	]18750; 20000]	]22.5; 45.0]	1.870	1.814	1.925	-0.125	-0.305	0.055	-6.69
7	crude	]18750; 20000]	]45.0; 67.5]	1.907	1.856	1.966	-0.088	-0.252	0.083	-4.59
7	crude	]18750; 20000]	]67.5; 90.0]	1.826	1.765	1.883	-0.111	-0.271	0.067	-6.06
7	crude	]18750; 20000]	]90.0; 112.5]	1.903	1.844	1.963	-0.106	-0.289	0.071	-5.58
7	crude	]18750; 20000]	]112.5; 135.0]	1.841	1.782	1.898	-0.069	-0.267	0.105	-3.77
7	crude	]18750; 20000]	]135.0; 157.5]	1.868	1.809	1.929	0.134	-0.061	0.336	7.18
7	crude	]18750; 20000]	]157.5; 180.0]	1.855	1.795	1.918	-0.155	-0.355	0.032	-8.33
7	crude	]18750; 20000]	[0; 180]	14.970	14.749	15.200	-0.651	-1.357	0.121	-4.35
7	crude	]20000; 21250]	[0.0; 22.5]	1.975	1.912	2.038	-0.059	-0.266	0.161	-2.97
7	crude	]20000; 21250]	]22.5; 45.0]	1.972	1.910	2.029	-0.029	-0.222	0.171	-1.49
7	crude	]20000; 21250]	]45.0; 67.5]	2.014	1.958	2.077	-0.035	-0.238	0.140	-1.71
7	crude	]20000; 21250]	]67.5; 90.0]	1.944	1.885	2.011	-0.111	-0.292	0.075	-5.70
7	crude	]20000; 21250]	]90.0; 112.5]	2.021	1.958	2.084	-0.117	-0.298	0.067	-5.81
7	crude	]20000; 21250]	]112.5; 135.0]	1.909	1.861	1.972	0.080	-0.103	0.273	4.19
7	crude	]20000; 21250]	]135.0; 157.5]	1.978	1.923	2.048	-0.037	-0.220	0.145	-1.85
7	crude	]20000; 21250]	]157.5; 180.0]	2.038	1.968	2.108	-0.048	-0.283	0.156	-2.37
7	crude	]20000; 21250]	[0; 180]	15.852	15.619	16.109	-0.356	-1.087	0.441	-2.24
7	crude	]21250; 22500]	[0.0; 22.5]	2.061	2.000	2.129	0.038	-0.184	0.252	1.85
7	crude	]21250; 22500]	]22.5; 45.0]	2.080	2.024	2.143	0.031	-0.159	0.244	1.48
7	crude	]21250; 22500]	]45.0; 67.5]	2.051	1.995	2.111	0.071	-0.142	0.266	3.46
7	crude	]21250; 22500]	]67.5; 90.0]	2.051	1.990	2.111	-0.110	-0.297	0.086	-5.35
7	crude	]21250; 22500]	]90.0; 112.5]	2.079	2.010	2.135	-0.090	-0.285	0.120	-4.31
7	crude	]21250; 22500]	]112.5; 135.0]	2.061	1.997	2.124	-0.006	-0.201	0.198	-0.28
7	crude	]21250; 22500]	]135.0; 157.5]	2.036	1.977	2.101	0.082	-0.122	0.317	4.04
7	crude	]21250; 22500]	]157.5; 180.0]	2.091	2.020	2.161	-0.052	-0.284	0.198	-2.49
7	crude	]21250; 22500]	[0; 180]	16.510	16.281	16.761	-0.035	-0.780	0.785	-0.21
7	crude	]22500; 23750]	[0.0; 22.5]	2.192	2.119	2.262	0.045	-0.179	0.287	2.04
7	crude	]22500; 23750]	]22.5; 45.0]	2.136	2.075	2.198	-0.007	-0.221	0.187	-0.31
7	crude	]22500; 23750]	]45.0; 67.5]	2.170	2.107	2.232	-0.035	-0.225	0.163	-1.61
7	crude	]22500; 23750]	]67.5; 90.0]	2.090	2.019	2.150	0.088	-0.114	0.278	4.21
7	crude	]22500; 23750]	]90.0; 112.5]	2.171	2.107	2.237	-0.061	-0.267	0.136	-2.82
7	crude	]22500; 23750]	]112.5; 135.0]	2.120	2.057	2.185	0.014	-0.201	0.252	0.66
7	crude	]22500; 23750]	]135.0; 157.5]	2.071	2.004	2.131	0.117	-0.085	0.348	5.63
7	crude	]22500; 23750]	]157.5; 180.0]	2.158	2.079	2.231	0.037	-0.176	0.281	1.69
7	crude	]22500; 23750]	[0; 180]	17.108	16.867	17.357	0.197	-0.604	1.022	1.15
7	crude	]23750; 25000]	[0.0; 22.5]	2.289	2.223	2.362	-0.114	-0.329	0.119	-4.98
7	crude	]23750; 25000]	]22.5; 45.0]	2.305	2.239	2.377	0.100	-0.107	0.323	4.36
7	crude	]23750; 25000]	]45.0; 67.5]	2.307	2.246	2.372	0.033	-0.178	0.254	1.44
7	crude	]23750; 25000]	]67.5; 90.0]	2.223	2.158	2.290	-0.038	-0.234	0.186	-1.72
7	crude	]23750; 25000]	]90.0; 112.5]	2.210	2.147	2.271	-0.001	-0.200	0.218	-0.07
7	crude	]23750; 25000]	]112.5; 135.0]	2.239	2.167	2.310	0.123	-0.111	0.350	5.50
7	crude	]23750; 25000]	]135.0; 157.5]	2.136	2.069	2.204	0.226	0.003	0.467	10.57
7	crude	]23750; 25000]	]157.5; 180.0]	2.281	2.208	2.357	0.022	-0.218	0.324	0.95
7	crude	]23750; 25000]	[0; 180]	17.989	17.700	18.262	0.350	-0.608	1.186	1.95
7	crude	[50; 25000]	[0.0; 22.5]	25.450	24.975	26.020	0.490	-1.303	2.179	1.92
7	crude	[50; 25000]	]22.5; 45.0]	25.038	24.560	25.477	0.557	-0.879	2.219	2.23
7	crude	[50; 25000]	]45.0; 67.5]	25.252	24.759	25.661	0.219	-1.180	1.551	0.87
7	crude	[50; 25000]	]67.5; 90.0]	24.914	24.478	25.349	-0.290	-1.707	1.030	-1.16
7	crude	[50; 25000]	]90.0; 112.5]	25.415	24.956	25.853	-0.122	-1.464	1.265	-0.48
7	crude	[50; 25000]	]112.5; 135.0]	25.142	24.673	25.608	0.609	-0.763	2.126	2.42
7	crude	[50; 25000]	]135.0; 157.5]	24.882	24.446	25.318	0.643	-0.884	2.213	2.59
7	crude	[50; 25000]	]157.5; 180.0]	25.417	24.897	25.977	-0.581	-2.406	1.045	-2.29
7	crude	[50; 25000]	[0; 180]	201.510	199.301	204.276	1.526	-6.306	9.430	0.76
7	adjusted	[50; 1250]	[0.0; 22.5]	-0.025	-0.068	0.015	0.026	0.005	0.058	-106.33
7	adjusted	[50; 1250]	]22.5; 45.0]	0.050	0.001	0.097	0.010	-0.014	0.037	20.92
7	adjusted	[50; 1250]	]45.0; 67.5]	0.030	-0.010	0.074	0.019	-0.003	0.043	62.81
7	adjusted	[50; 1250]	]67.5; 90.0]	0.047	0.001	0.087	0.017	-0.003	0.039	36.85
7	adjusted	[50; 1250]	]90.0; 112.5]	0.019	-0.023	0.065	0.037	0.013	0.067	190.82
7	adjusted	[50; 1250]	]112.5; 135.0]	0.016	-0.038	0.067	0.006	-0.013	0.032	39.75
7	adjusted	[50; 1250]	]135.0; 157.5]	0.024	-0.023	0.074	0.006	-0.017	0.030	23.33
7	adjusted	[50; 1250]	]157.5; 180.0]	0.004	-0.042	0.058	0.021	-0.002	0.047	510.44
7	adjusted	[50; 1250]	[0; 180]	0.165	-0.012	0.325	0.143	0.070	0.231	86.80
7	adjusted	]1250; 2500]	[0.0; 22.5]	0.109	0.005	0.201	0.047	0.001	0.101	43.23
7	adjusted	]1250; 2500]	]22.5; 45.0]	0.139	0.040	0.233	0.056	0.008	0.112	40.55
7	adjusted	]1250; 2500]	]45.0; 67.5]	0.151	0.041	0.248	0.037	-0.006	0.082	24.73
7	adjusted	]1250; 2500]	]67.5; 90.0]	0.174	0.078	0.282	0.001	-0.043	0.045	0.67
7	adjusted	]1250; 2500]	]90.0; 112.5]	0.189	0.088	0.294	0.055	0.011	0.115	29.01
7	adjusted	]1250; 2500]	]112.5; 135.0]	0.126	0.023	0.225	0.048	0.002	0.098	38.14
7	adjusted	]1250; 2500]	]135.0; 157.5]	0.144	0.047	0.245	0.006	-0.032	0.049	4.22
7	adjusted	]1250; 2500]	]157.5; 180.0]	0.006	-0.090	0.114	0.027	-0.014	0.069	423.44
7	adjusted	]1250; 2500]	[0; 180]	1.039	0.674	1.461	0.278	0.093	0.465	26.79
7	adjusted	]2500; 3750]	[0.0; 22.5]	0.304	0.172	0.446	0.090	0.023	0.159	29.78
7	adjusted	]2500; 3750]	]22.5; 45.0]	0.497	0.331	0.654	0.076	0.014	0.151	15.26
7	adjusted	]2500; 3750]	]45.0; 67.5]	0.274	0.134	0.403	0.061	0.007	0.126	22.30
7	adjusted	]2500; 3750]	]67.5; 90.0]	0.412	0.279	0.548	0.026	-0.031	0.088	6.30
7	adjusted	]2500; 3750]	]90.0; 112.5]	0.249	0.105	0.395	0.066	-0.002	0.128	26.66
7	adjusted	]2500; 3750]	]112.5; 135.0]	0.276	0.126	0.426	0.010	-0.046	0.070	3.50
7	adjusted	]2500; 3750]	]135.0; 157.5]	0.333	0.199	0.470	0.013	-0.043	0.074	3.93
7	adjusted	]2500; 3750]	]157.5; 180.0]	0.299	0.155	0.443	0.002	-0.059	0.061	0.79
7	adjusted	]2500; 3750]	[0; 180]	2.644	2.103	3.309	0.345	0.088	0.637	13.04
7	adjusted	]3750; 5000]	[0.0; 22.5]	0.324	0.131	0.501	0.117	0.037	0.214	36.18
7	adjusted	]3750; 5000]	]22.5; 45.0]	0.458	0.259	0.632	0.142	0.057	0.227	30.96
7	adjusted	]3750; 5000]	]45.0; 67.5]	0.484	0.283	0.671	0.052	-0.019	0.122	10.68
7	adjusted	]3750; 5000]	]67.5; 90.0]	0.490	0.290	0.700	0.094	0.016	0.170	19.25
7	adjusted	]3750; 5000]	]90.0; 112.5]	0.330	0.168	0.511	0.081	0.000	0.152	24.49
7	adjusted	]3750; 5000]	]112.5; 135.0]	0.385	0.214	0.553	0.006	-0.073	0.077	1.50
7	adjusted	]3750; 5000]	]135.0; 157.5]	0.296	0.130	0.465	0.027	-0.043	0.109	9.16
7	adjusted	]3750; 5000]	]157.5; 180.0]	0.482	0.322	0.669	0.001	-0.074	0.081	0.14
7	adjusted	]3750; 5000]	[0; 180]	3.249	2.528	3.985	0.519	0.207	0.838	15.99
7	adjusted	]5000; 6250]	[0.0; 22.5]	0.553	0.322	0.803	0.112	0.009	0.215	20.26
7	adjusted	]5000; 6250]	]22.5; 45.0]	0.610	0.404	0.844	0.134	0.037	0.239	22.00
7	adjusted	]5000; 6250]	]45.0; 67.5]	0.662	0.421	0.870	0.067	-0.010	0.158	10.09
7	adjusted	]5000; 6250]	]67.5; 90.0]	0.640	0.407	0.819	-0.007	-0.087	0.079	-1.11
7	adjusted	]5000; 6250]	]90.0; 112.5]	0.554	0.332	0.765	0.000	-0.081	0.078	0.07
7	adjusted	]5000; 6250]	]112.5; 135.0]	0.556	0.354	0.762	0.042	-0.042	0.133	7.59
7	adjusted	]5000; 6250]	]135.0; 157.5]	0.575	0.353	0.798	0.018	-0.065	0.109	3.05
7	adjusted	]5000; 6250]	]157.5; 180.0]	0.433	0.227	0.620	0.019	-0.068	0.115	4.42
7	adjusted	]5000; 6250]	[0; 180]	4.585	3.624	5.519	0.385	0.002	0.775	8.40
7	adjusted	]6250; 7500]	[0.0; 22.5]	0.743	0.470	0.991	0.041	-0.063	0.138	5.50
7	adjusted	]6250; 7500]	]22.5; 45.0]	0.587	0.358	0.814	0.088	-0.012	0.183	14.92
7	adjusted	]6250; 7500]	]45.0; 67.5]	0.731	0.502	0.973	0.077	-0.018	0.193	10.54
7	adjusted	]6250; 7500]	]67.5; 90.0]	0.564	0.326	0.783	-0.013	-0.096	0.087	-2.25
7	adjusted	]6250; 7500]	]90.0; 112.5]	0.459	0.198	0.686	0.069	-0.028	0.181	14.93
7	adjusted	]6250; 7500]	]112.5; 135.0]	0.682	0.482	0.910	0.025	-0.078	0.117	3.62
7	adjusted	]6250; 7500]	]135.0; 157.5]	0.711	0.474	0.943	-0.018	-0.114	0.087	-2.52
7	adjusted	]6250; 7500]	]157.5; 180.0]	0.570	0.337	0.808	0.012	-0.090	0.118	2.03
7	adjusted	]6250; 7500]	[0; 180]	5.046	4.006	5.989	0.280	-0.133	0.712	5.54
7	adjusted	]7500; 8750]	[0.0; 22.5]	0.756	0.429	1.022	0.104	-0.021	0.226	13.71
7	adjusted	]7500; 8750]	]22.5; 45.0]	0.676	0.413	0.941	0.130	0.022	0.249	19.24
7	adjusted	]7500; 8750]	]45.0; 67.5]	0.703	0.439	0.963	0.013	-0.104	0.129	1.83
7	adjusted	]7500; 8750]	]67.5; 90.0]	0.667	0.422	0.915	0.159	0.044	0.273	23.78
7	adjusted	]7500; 8750]	]90.0; 112.5]	0.427	0.166	0.688	-0.006	-0.114	0.101	-1.43
7	adjusted	]7500; 8750]	]112.5; 135.0]	0.657	0.403	0.918	-0.074	-0.187	0.048	-11.32
7	adjusted	]7500; 8750]	]135.0; 157.5]	0.634	0.363	0.907	-0.030	-0.136	0.088	-4.73
7	adjusted	]7500; 8750]	]157.5; 180.0]	0.559	0.274	0.820	-0.015	-0.140	0.108	-2.61
7	adjusted	]7500; 8750]	[0; 180]	5.079	3.941	6.215	0.280	-0.164	0.771	5.52
7	adjusted	]8750; 10000]	[0.0; 22.5]	0.980	0.684	1.290	0.097	-0.023	0.247	9.95
7	adjusted	]8750; 10000]	]22.5; 45.0]	0.974	0.676	1.262	0.075	-0.048	0.201	7.74
7	adjusted	]8750; 10000]	]45.0; 67.5]	0.997	0.718	1.311	0.114	0.000	0.235	11.45
7	adjusted	]8750; 10000]	]67.5; 90.0]	0.941	0.678	1.244	0.064	-0.049	0.180	6.77
7	adjusted	]8750; 10000]	]90.0; 112.5]	0.838	0.562	1.115	0.034	-0.094	0.156	4.03
7	adjusted	]8750; 10000]	]112.5; 135.0]	0.589	0.289	0.855	-0.034	-0.146	0.099	-5.70
7	adjusted	]8750; 10000]	]135.0; 157.5]	1.088	0.820	1.373	-0.032	-0.143	0.096	-2.99
7	adjusted	]8750; 10000]	]157.5; 180.0]	0.829	0.511	1.186	0.046	-0.081	0.192	5.53
7	adjusted	]8750; 10000]	[0; 180]	7.235	5.971	8.432	0.364	-0.130	0.920	5.03
7	adjusted	]10000; 11250]	[0.0; 22.5]	1.458	1.089	1.823	0.005	-0.130	0.158	0.36
7	adjusted	]10000; 11250]	]22.5; 45.0]	0.910	0.593	1.267	0.022	-0.116	0.173	2.42
7	adjusted	]10000; 11250]	]45.0; 67.5]	0.729	0.430	1.035	0.088	-0.044	0.246	12.08
7	adjusted	]10000; 11250]	]67.5; 90.0]	0.898	0.589	1.231	-0.014	-0.142	0.121	-1.52
7	adjusted	]10000; 11250]	]90.0; 112.5]	1.015	0.689	1.321	0.006	-0.124	0.154	0.55
7	adjusted	]10000; 11250]	]112.5; 135.0]	0.873	0.583	1.171	-0.052	-0.183	0.091	-6.01
7	adjusted	]10000; 11250]	]135.0; 157.5]	0.839	0.520	1.139	0.044	-0.096	0.184	5.27
7	adjusted	]10000; 11250]	]157.5; 180.0]	1.023	0.676	1.396	-0.114	-0.243	0.038	-11.12
7	adjusted	]10000; 11250]	[0; 180]	7.746	6.388	9.134	-0.015	-0.606	0.563	-0.19
7	adjusted	]11250; 12500]	[0.0; 22.5]	1.457	1.089	1.884	0.093	-0.074	0.265	6.38
7	adjusted	]11250; 12500]	]22.5; 45.0]	1.128	0.825	1.485	-0.005	-0.171	0.133	-0.44
7	adjusted	]11250; 12500]	]45.0; 67.5]	1.011	0.650	1.327	-0.032	-0.181	0.114	-3.19
7	adjusted	]11250; 12500]	]67.5; 90.0]	1.183	0.841	1.486	0.114	-0.023	0.238	9.63
7	adjusted	]11250; 12500]	]90.0; 112.5]	1.210	0.879	1.554	0.074	-0.066	0.227	6.15
7	adjusted	]11250; 12500]	]112.5; 135.0]	0.896	0.540	1.207	0.085	-0.070	0.236	9.46
7	adjusted	]11250; 12500]	]135.0; 157.5]	0.680	0.379	1.013	0.002	-0.138	0.166	0.23
7	adjusted	]11250; 12500]	]157.5; 180.0]	1.067	0.752	1.431	-0.024	-0.166	0.132	-2.27
7	adjusted	]11250; 12500]	[0; 180]	8.633	7.200	10.092	0.306	-0.340	0.954	3.55
7	adjusted	]12500; 13750]	[0.0; 22.5]	1.607	1.176	2.023	0.133	-0.029	0.318	8.27
7	adjusted	]12500; 13750]	]22.5; 45.0]	1.268	0.887	1.651	0.030	-0.132	0.180	2.38
7	adjusted	]12500; 13750]	]45.0; 67.5]	1.199	0.843	1.554	0.047	-0.102	0.195	3.94
7	adjusted	]12500; 13750]	]67.5; 90.0]	1.120	0.729	1.507	-0.005	-0.147	0.155	-0.45
7	adjusted	]12500; 13750]	]90.0; 112.5]	1.250	0.901	1.646	0.047	-0.106	0.216	3.72
7	adjusted	]12500; 13750]	]112.5; 135.0]	1.066	0.691	1.404	0.055	-0.084	0.218	5.17
7	adjusted	]12500; 13750]	]135.0; 157.5]	0.907	0.510	1.244	-0.126	-0.269	0.035	-13.85
7	adjusted	]12500; 13750]	]157.5; 180.0]	1.383	1.005	1.762	-0.148	-0.300	-0.001	-10.66
7	adjusted	]12500; 13750]	[0; 180]	9.801	8.060	11.437	0.034	-0.641	0.663	0.35
7	adjusted	]13750; 15000]	[0.0; 22.5]	1.474	1.020	1.967	0.080	-0.111	0.270	5.40
7	adjusted	]13750; 15000]	]22.5; 45.0]	0.855	0.480	1.233	0.084	-0.079	0.247	9.79
7	adjusted	]13750; 15000]	]45.0; 67.5]	1.303	0.954	1.699	0.023	-0.126	0.184	1.75
7	adjusted	]13750; 15000]	]67.5; 90.0]	1.050	0.655	1.448	-0.118	-0.268	0.042	-11.22
7	adjusted	]13750; 15000]	]90.0; 112.5]	1.530	1.145	1.950	-0.108	-0.259	0.054	-7.04
7	adjusted	]13750; 15000]	]112.5; 135.0]	1.062	0.680	1.444	0.053	-0.111	0.245	5.04
7	adjusted	]13750; 15000]	]135.0; 157.5]	1.150	0.815	1.535	-0.002	-0.188	0.165	-0.21
7	adjusted	]13750; 15000]	]157.5; 180.0]	1.181	0.801	1.547	-0.064	-0.216	0.098	-5.43
7	adjusted	]13750; 15000]	[0; 180]	9.604	7.917	11.329	-0.053	-0.714	0.670	-0.55
7	adjusted	]15000; 16250]	[0.0; 22.5]	1.739	1.334	2.235	-0.020	-0.189	0.159	-1.17
7	adjusted	]15000; 16250]	]22.5; 45.0]	1.757	1.355	2.155	0.015	-0.140	0.189	0.83
7	adjusted	]15000; 16250]	]45.0; 67.5]	1.438	1.028	1.850	-0.040	-0.185	0.126	-2.81
7	adjusted	]15000; 16250]	]67.5; 90.0]	1.764	1.344	2.152	-0.089	-0.245	0.075	-5.06
7	adjusted	]15000; 16250]	]90.0; 112.5]	1.062	0.641	1.478	-0.034	-0.189	0.128	-3.19
7	adjusted	]15000; 16250]	]112.5; 135.0]	1.436	1.010	1.835	-0.016	-0.190	0.149	-1.11
7	adjusted	]15000; 16250]	]135.0; 157.5]	1.657	1.220	2.066	0.029	-0.152	0.211	1.78
7	adjusted	]15000; 16250]	]157.5; 180.0]	1.231	0.787	1.646	-0.075	-0.246	0.105	-6.06
7	adjusted	]15000; 16250]	[0; 180]	12.084	10.153	13.708	-0.230	-0.901	0.387	-1.91
7	adjusted	]16250; 17500]	[0.0; 22.5]	1.580	1.146	2.050	-0.022	-0.215	0.173	-1.41
7	adjusted	]16250; 17500]	]22.5; 45.0]	1.619	1.198	2.094	-0.096	-0.275	0.085	-5.94
7	adjusted	]16250; 17500]	]45.0; 67.5]	1.713	1.301	2.154	-0.031	-0.207	0.146	-1.79
7	adjusted	]16250; 17500]	]67.5; 90.0]	1.648	1.223	2.095	-0.064	-0.222	0.103	-3.91
7	adjusted	]16250; 17500]	]90.0; 112.5]	1.605	1.171	2.060	-0.002	-0.174	0.174	-0.14
7	adjusted	]16250; 17500]	]112.5; 135.0]	1.476	1.057	1.928	0.052	-0.121	0.256	3.52
7	adjusted	]16250; 17500]	]135.0; 157.5]	1.370	0.953	1.827	0.060	-0.118	0.235	4.36
7	adjusted	]16250; 17500]	]157.5; 180.0]	1.467	0.999	1.900	-0.083	-0.259	0.095	-5.66
7	adjusted	]16250; 17500]	[0; 180]	12.480	10.734	14.493	-0.187	-0.938	0.556	-1.50
7	adjusted	]17500; 18750]	[0.0; 22.5]	1.828	1.387	2.355	-0.013	-0.213	0.187	-0.72
7	adjusted	]17500; 18750]	]22.5; 45.0]	2.026	1.521	2.460	-0.100	-0.278	0.088	-4.95
7	adjusted	]17500; 18750]	]45.0; 67.5]	1.971	1.531	2.404	-0.006	-0.191	0.181	-0.28
7	adjusted	]17500; 18750]	]67.5; 90.0]	1.816	1.339	2.295	-0.071	-0.268	0.113	-3.90
7	adjusted	]17500; 18750]	]90.0; 112.5]	1.744	1.257	2.259	-0.080	-0.266	0.113	-4.57
7	adjusted	]17500; 18750]	]112.5; 135.0]	1.720	1.253	2.172	0.066	-0.119	0.278	3.86
7	adjusted	]17500; 18750]	]135.0; 157.5]	1.366	0.945	1.813	-0.024	-0.217	0.169	-1.79
7	adjusted	]17500; 18750]	]157.5; 180.0]	1.446	0.932	1.928	0.041	-0.189	0.255	2.83
7	adjusted	]17500; 18750]	[0; 180]	13.918	12.004	15.866	-0.186	-0.964	0.664	-1.34
7	adjusted	]18750; 20000]	[0.0; 22.5]	1.840	1.367	2.383	-0.171	-0.380	0.019	-9.28
7	adjusted	]18750; 20000]	]22.5; 45.0]	1.748	1.286	2.253	-0.151	-0.352	0.010	-8.63
7	adjusted	]18750; 20000]	]45.0; 67.5]	2.219	1.728	2.713	-0.094	-0.288	0.103	-4.23
7	adjusted	]18750; 20000]	]67.5; 90.0]	2.059	1.564	2.537	-0.098	-0.266	0.087	-4.75
7	adjusted	]18750; 20000]	]90.0; 112.5]	1.589	1.132	2.101	-0.093	-0.291	0.106	-5.84
7	adjusted	]18750; 20000]	]112.5; 135.0]	1.521	1.030	1.998	-0.082	-0.261	0.129	-5.41
7	adjusted	]18750; 20000]	]135.0; 157.5]	1.548	1.099	1.981	0.139	-0.055	0.367	8.98
7	adjusted	]18750; 20000]	]157.5; 180.0]	1.194	0.681	1.721	-0.163	-0.364	0.061	-13.66
7	adjusted	]18750; 20000]	[0; 180]	13.718	11.230	15.771	-0.713	-1.500	0.063	-5.19
7	adjusted	]20000; 21250]	[0.0; 22.5]	2.180	1.634	2.718	-0.077	-0.278	0.144	-3.52
7	adjusted	]20000; 21250]	]22.5; 45.0]	2.008	1.551	2.493	-0.060	-0.247	0.136	-2.97
7	adjusted	]20000; 21250]	]45.0; 67.5]	2.268	1.741	2.810	-0.035	-0.213	0.196	-1.54
7	adjusted	]20000; 21250]	]67.5; 90.0]	2.074	1.582	2.569	-0.071	-0.269	0.127	-3.44
7	adjusted	]20000; 21250]	]90.0; 112.5]	2.215	1.687	2.786	-0.123	-0.305	0.081	-5.53
7	adjusted	]20000; 21250]	]112.5; 135.0]	1.392	0.916	1.809	0.047	-0.157	0.262	3.41
7	adjusted	]20000; 21250]	]135.0; 157.5]	1.497	0.974	1.950	-0.062	-0.272	0.118	-4.17
7	adjusted	]20000; 21250]	]157.5; 180.0]	1.349	0.766	1.905	-0.072	-0.313	0.166	-5.32
7	adjusted	]20000; 21250]	[0; 180]	14.981	12.893	17.001	-0.452	-1.231	0.469	-3.02
7	adjusted	]21250; 22500]	[0.0; 22.5]	2.393	1.812	2.966	0.051	-0.178	0.278	2.12
7	adjusted	]21250; 22500]	]22.5; 45.0]	2.390	1.849	2.880	0.022	-0.177	0.226	0.92
7	adjusted	]21250; 22500]	]45.0; 67.5]	2.411	1.925	2.917	0.080	-0.104	0.306	3.33
7	adjusted	]21250; 22500]	]67.5; 90.0]	2.662	2.157	3.206	-0.104	-0.314	0.119	-3.90
7	adjusted	]21250; 22500]	]90.0; 112.5]	1.721	1.183	2.267	-0.091	-0.301	0.105	-5.28
7	adjusted	]21250; 22500]	]112.5; 135.0]	1.625	1.121	2.119	-0.019	-0.219	0.184	-1.16
7	adjusted	]21250; 22500]	]135.0; 157.5]	1.813	1.317	2.366	0.030	-0.200	0.266	1.67
7	adjusted	]21250; 22500]	]157.5; 180.0]	1.820	1.212	2.420	-0.016	-0.239	0.248	-0.89
7	adjusted	]21250; 22500]	[0; 180]	16.836	14.825	19.214	-0.046	-0.965	0.819	-0.28
7	adjusted	]22500; 23750]	[0.0; 22.5]	2.326	1.700	2.914	0.040	-0.204	0.305	1.74
7	adjusted	]22500; 23750]	]22.5; 45.0]	2.451	1.859	3.002	-0.015	-0.251	0.207	-0.60
7	adjusted	]22500; 23750]	]45.0; 67.5]	2.899	2.353	3.443	-0.071	-0.305	0.147	-2.44
7	adjusted	]22500; 23750]	]67.5; 90.0]	2.142	1.595	2.720	0.097	-0.143	0.329	4.53
7	adjusted	]22500; 23750]	]90.0; 112.5]	2.068	1.552	2.644	-0.087	-0.290	0.138	-4.23
7	adjusted	]22500; 23750]	]112.5; 135.0]	1.887	1.338	2.396	0.012	-0.225	0.255	0.65
7	adjusted	]22500; 23750]	]135.0; 157.5]	1.695	1.169	2.197	0.093	-0.108	0.308	5.52
7	adjusted	]22500; 23750]	]157.5; 180.0]	1.952	1.332	2.620	0.010	-0.244	0.264	0.52
7	adjusted	]22500; 23750]	[0; 180]	17.421	15.238	19.787	0.080	-0.844	0.891	0.46
7	adjusted	]23750; 25000]	[0.0; 22.5]	2.848	2.211	3.435	-0.117	-0.353	0.147	-4.10
7	adjusted	]23750; 25000]	]22.5; 45.0]	2.428	1.881	3.065	0.069	-0.147	0.302	2.82
7	adjusted	]23750; 25000]	]45.0; 67.5]	2.323	1.720	2.853	0.103	-0.146	0.352	4.43
7	adjusted	]23750; 25000]	]67.5; 90.0]	2.525	1.942	3.052	-0.012	-0.212	0.218	-0.48
7	adjusted	]23750; 25000]	]90.0; 112.5]	2.403	1.865	2.963	0.002	-0.205	0.226	0.07
7	adjusted	]23750; 25000]	]112.5; 135.0]	2.287	1.754	2.831	0.141	-0.084	0.403	6.15
7	adjusted	]23750; 25000]	]135.0; 157.5]	1.558	0.979	2.089	0.227	-0.005	0.464	14.60
7	adjusted	]23750; 25000]	]157.5; 180.0]	1.620	1.019	2.298	0.039	-0.203	0.329	2.40
7	adjusted	]23750; 25000]	[0; 180]	17.992	15.655	20.554	0.451	-0.534	1.421	2.51
7	adjusted	[50; 25000]	[0.0; 22.5]	28.873	24.790	33.148	0.467	-1.331	2.348	1.62
7	adjusted	[50; 25000]	]22.5; 45.0]	26.691	22.916	30.534	0.406	-1.180	2.154	1.52
7	adjusted	[50; 25000]	]45.0; 67.5]	28.050	24.258	31.991	0.140	-1.470	1.412	0.50
7	adjusted	[50; 25000]	]67.5; 90.0]	27.086	23.168	30.801	-0.220	-1.818	1.298	-0.81
7	adjusted	[50; 25000]	]90.0; 112.5]	24.752	21.257	28.770	-0.128	-1.515	1.444	-0.52
7	adjusted	[50; 25000]	]112.5; 135.0]	22.896	19.406	26.575	0.464	-0.973	2.098	2.02
7	adjusted	[50; 25000]	]135.0; 157.5]	22.148	18.488	25.834	0.455	-1.094	2.209	2.05
7	adjusted	[50; 25000]	]157.5; 180.0]	22.320	18.023	26.684	-0.690	-2.576	0.938	-3.09
7	adjusted	[50; 25000]	[0; 180]	202.815	179.958	224.754	0.893	-7.151	9.242	0.44
14	crude	[50; 1250]	[0.0; 22.5]	0.044	0.038	0.049	0.028	0.005	0.057	63.36
14	crude	[50; 1250]	]22.5; 45.0]	0.041	0.035	0.047	0.015	-0.005	0.037	35.73
14	crude	[50; 1250]	]45.0; 67.5]	0.041	0.036	0.047	0.008	-0.011	0.029	20.24
14	crude	[50; 1250]	]67.5; 90.0]	0.039	0.033	0.044	0.025	0.004	0.050	65.26
14	crude	[50; 1250]	]90.0; 112.5]	0.039	0.033	0.045	0.025	0.004	0.051	64.45
14	crude	[50; 1250]	]112.5; 135.0]	0.047	0.042	0.054	-0.005	-0.023	0.013	-10.61
14	crude	[50; 1250]	]135.0; 157.5]	0.043	0.037	0.049	0.021	0.000	0.046	50.01
14	crude	[50; 1250]	]157.5; 180.0]	0.045	0.039	0.051	0.019	-0.003	0.044	41.24
14	crude	[50; 1250]	[0; 180]	0.339	0.319	0.360	0.136	0.069	0.220	40.18
14	crude	]1250; 2500]	[0.0; 22.5]	0.162	0.151	0.175	0.082	0.031	0.136	50.61
14	crude	]1250; 2500]	]22.5; 45.0]	0.164	0.152	0.176	0.040	-0.001	0.084	24.57
14	crude	]1250; 2500]	]45.0; 67.5]	0.171	0.159	0.182	-0.018	-0.051	0.018	-10.52
14	crude	]1250; 2500]	]67.5; 90.0]	0.172	0.159	0.185	0.039	-0.003	0.094	22.79
14	crude	]1250; 2500]	]90.0; 112.5]	0.160	0.147	0.173	0.040	-0.001	0.086	24.91
14	crude	]1250; 2500]	]112.5; 135.0]	0.167	0.155	0.180	0.026	-0.018	0.070	15.30
14	crude	]1250; 2500]	]135.0; 157.5]	0.167	0.155	0.179	0.030	-0.008	0.075	18.08
14	crude	]1250; 2500]	]157.5; 180.0]	0.157	0.144	0.169	0.020	-0.020	0.064	12.73
14	crude	]1250; 2500]	[0; 180]	1.320	1.276	1.374	0.259	0.066	0.434	19.65
14	crude	]2500; 3750]	[0.0; 22.5]	0.314	0.296	0.331	0.103	0.040	0.179	32.71
14	crude	]2500; 3750]	]22.5; 45.0]	0.304	0.288	0.321	0.060	-0.002	0.123	19.87
14	crude	]2500; 3750]	]45.0; 67.5]	0.290	0.275	0.307	0.089	0.034	0.151	30.55
14	crude	]2500; 3750]	]67.5; 90.0]	0.294	0.277	0.311	0.066	0.002	0.126	22.60
14	crude	]2500; 3750]	]90.0; 112.5]	0.301	0.285	0.320	0.018	-0.036	0.074	6.07
14	crude	]2500; 3750]	]112.5; 135.0]	0.289	0.275	0.307	0.035	-0.014	0.094	12.21
14	crude	]2500; 3750]	]135.0; 157.5]	0.304	0.287	0.322	0.009	-0.050	0.060	2.99
14	crude	]2500; 3750]	]157.5; 180.0]	0.297	0.276	0.313	0.014	-0.041	0.070	4.72
14	crude	]2500; 3750]	[0; 180]	2.394	2.324	2.465	0.395	0.161	0.642	16.50
14	crude	]3750; 5000]	[0.0; 22.5]	0.425	0.402	0.445	0.131	0.048	0.205	30.80
14	crude	]3750; 5000]	]22.5; 45.0]	0.444	0.423	0.466	0.092	0.021	0.176	20.65
14	crude	]3750; 5000]	]45.0; 67.5]	0.453	0.434	0.477	0.041	-0.026	0.122	9.08
14	crude	]3750; 5000]	]67.5; 90.0]	0.447	0.427	0.467	0.117	0.046	0.198	26.16
14	crude	]3750; 5000]	]90.0; 112.5]	0.424	0.405	0.444	0.048	-0.019	0.124	11.28
14	crude	]3750; 5000]	]112.5; 135.0]	0.426	0.406	0.448	0.049	-0.013	0.122	11.61
14	crude	]3750; 5000]	]135.0; 157.5]	0.448	0.425	0.469	0.030	-0.036	0.105	6.73
14	crude	]3750; 5000]	]157.5; 180.0]	0.446	0.423	0.468	0.036	-0.043	0.118	8.04
14	crude	]3750; 5000]	[0; 180]	3.513	3.428	3.603	0.544	0.216	0.807	15.48
14	crude	]5000; 6250]	[0.0; 22.5]	0.544	0.519	0.571	0.165	0.071	0.261	30.39
14	crude	]5000; 6250]	]22.5; 45.0]	0.582	0.557	0.607	0.068	-0.017	0.160	11.60
14	crude	]5000; 6250]	]45.0; 67.5]	0.602	0.572	0.625	-0.012	-0.091	0.075	-1.97
14	crude	]5000; 6250]	]67.5; 90.0]	0.589	0.566	0.613	0.028	-0.050	0.107	4.81
14	crude	]5000; 6250]	]90.0; 112.5]	0.568	0.545	0.596	0.078	-0.001	0.160	13.72
14	crude	]5000; 6250]	]112.5; 135.0]	0.588	0.562	0.613	0.032	-0.052	0.112	5.46
14	crude	]5000; 6250]	]135.0; 157.5]	0.573	0.547	0.597	-0.004	-0.079	0.080	-0.76
14	crude	]5000; 6250]	]157.5; 180.0]	0.585	0.558	0.610	0.078	-0.015	0.173	13.35
14	crude	]5000; 6250]	[0; 180]	4.629	4.530	4.740	0.433	0.079	0.816	9.35
14	crude	]6250; 7500]	[0.0; 22.5]	0.685	0.657	0.716	0.017	-0.087	0.114	2.48
14	crude	]6250; 7500]	]22.5; 45.0]	0.740	0.713	0.770	0.099	0.004	0.208	13.43
14	crude	]6250; 7500]	]45.0; 67.5]	0.709	0.681	0.736	0.073	-0.019	0.165	10.27
14	crude	]6250; 7500]	]67.5; 90.0]	0.736	0.707	0.763	0.102	0.011	0.213	13.87
14	crude	]6250; 7500]	]90.0; 112.5]	0.695	0.670	0.723	0.090	-0.002	0.195	12.92
14	crude	]6250; 7500]	]112.5; 135.0]	0.736	0.708	0.763	-0.002	-0.084	0.110	-0.29
14	crude	]6250; 7500]	]135.0; 157.5]	0.697	0.671	0.726	0.049	-0.036	0.152	7.07
14	crude	]6250; 7500]	]157.5; 180.0]	0.717	0.687	0.749	-0.058	-0.151	0.038	-8.14
14	crude	]6250; 7500]	[0; 180]	5.714	5.592	5.832	0.370	-0.014	0.735	6.47
14	crude	]7500; 8750]	[0.0; 22.5]	0.834	0.801	0.867	0.112	-0.005	0.244	13.42
14	crude	]7500; 8750]	]22.5; 45.0]	0.866	0.835	0.901	0.159	0.051	0.294	18.37
14	crude	]7500; 8750]	]45.0; 67.5]	0.867	0.835	0.903	-0.006	-0.110	0.107	-0.73
14	crude	]7500; 8750]	]67.5; 90.0]	0.911	0.878	0.945	0.015	-0.088	0.111	1.65
14	crude	]7500; 8750]	]90.0; 112.5]	0.886	0.854	0.921	0.079	-0.026	0.191	8.96
14	crude	]7500; 8750]	]112.5; 135.0]	0.867	0.834	0.899	-0.006	-0.120	0.101	-0.74
14	crude	]7500; 8750]	]135.0; 157.5]	0.876	0.841	0.911	-0.030	-0.133	0.080	-3.46
14	crude	]7500; 8750]	]157.5; 180.0]	0.864	0.830	0.900	0.026	-0.090	0.135	2.98
14	crude	]7500; 8750]	[0; 180]	6.972	6.838	7.101	0.348	-0.120	0.812	4.99
14	crude	]8750; 10000]	[0.0; 22.5]	0.989	0.951	1.026	0.079	-0.034	0.196	7.95
14	crude	]8750; 10000]	]22.5; 45.0]	1.004	0.969	1.041	0.111	-0.014	0.256	11.08
14	crude	]8750; 10000]	]45.0; 67.5]	1.013	0.980	1.049	0.081	-0.035	0.190	7.99
14	crude	]8750; 10000]	]67.5; 90.0]	1.013	0.980	1.046	-0.005	-0.118	0.108	-0.49
14	crude	]8750; 10000]	]90.0; 112.5]	1.003	0.967	1.036	0.041	-0.064	0.171	4.09
14	crude	]8750; 10000]	]112.5; 135.0]	1.001	0.963	1.035	0.053	-0.059	0.169	5.33
14	crude	]8750; 10000]	]135.0; 157.5]	1.021	0.985	1.057	0.032	-0.089	0.144	3.12
14	crude	]8750; 10000]	]157.5; 180.0]	1.001	0.961	1.039	-0.017	-0.120	0.113	-1.71
14	crude	]8750; 10000]	[0; 180]	8.045	7.900	8.204	0.375	-0.090	0.852	4.66
14	crude	]10000; 11250]	[0.0; 22.5]	1.111	1.066	1.153	0.057	-0.078	0.215	5.14
14	crude	]10000; 11250]	]22.5; 45.0]	1.121	1.084	1.162	0.045	-0.094	0.188	4.04
14	crude	]10000; 11250]	]45.0; 67.5]	1.117	1.080	1.155	0.032	-0.091	0.154	2.90
14	crude	]10000; 11250]	]67.5; 90.0]	1.195	1.156	1.232	0.020	-0.107	0.155	1.69
14	crude	]10000; 11250]	]90.0; 112.5]	1.154	1.117	1.192	0.017	-0.108	0.143	1.50
14	crude	]10000; 11250]	]112.5; 135.0]	1.167	1.134	1.211	0.092	-0.044	0.229	7.88
14	crude	]10000; 11250]	]135.0; 157.5]	1.119	1.080	1.158	-0.037	-0.151	0.087	-3.28
14	crude	]10000; 11250]	]157.5; 180.0]	1.126	1.083	1.171	-0.067	-0.202	0.048	-5.92
14	crude	]10000; 11250]	[0; 180]	9.110	8.933	9.263	0.161	-0.420	0.690	1.77
14	crude	]11250; 12500]	[0.0; 22.5]	1.214	1.169	1.257	0.062	-0.075	0.203	5.12
14	crude	]11250; 12500]	]22.5; 45.0]	1.239	1.196	1.278	-0.035	-0.174	0.109	-2.82
14	crude	]11250; 12500]	]45.0; 67.5]	1.264	1.223	1.303	0.023	-0.113	0.152	1.82
14	crude	]11250; 12500]	]67.5; 90.0]	1.270	1.227	1.310	0.063	-0.069	0.213	4.96
14	crude	]11250; 12500]	]90.0; 112.5]	1.263	1.227	1.309	0.057	-0.080	0.203	4.53
14	crude	]11250; 12500]	]112.5; 135.0]	1.232	1.193	1.277	0.111	-0.008	0.261	9.03
14	crude	]11250; 12500]	]135.0; 157.5]	1.197	1.164	1.245	0.071	-0.042	0.220	5.93
14	crude	]11250; 12500]	]157.5; 180.0]	1.196	1.157	1.238	0.032	-0.107	0.166	2.68
14	crude	]11250; 12500]	[0; 180]	9.875	9.705	10.031	0.385	-0.125	0.959	3.90
14	crude	]12500; 13750]	[0.0; 22.5]	1.340	1.296	1.383	0.067	-0.081	0.224	5.00
14	crude	]12500; 13750]	]22.5; 45.0]	1.366	1.323	1.410	-0.018	-0.148	0.122	-1.30
14	crude	]12500; 13750]	]45.0; 67.5]	1.394	1.349	1.442	0.046	-0.104	0.189	3.27
14	crude	]12500; 13750]	]67.5; 90.0]	1.368	1.319	1.411	0.034	-0.112	0.183	2.49
14	crude	]12500; 13750]	]90.0; 112.5]	1.370	1.322	1.416	-0.008	-0.158	0.136	-0.61
14	crude	]12500; 13750]	]112.5; 135.0]	1.361	1.319	1.402	0.004	-0.130	0.156	0.27
14	crude	]12500; 13750]	]135.0; 157.5]	1.335	1.292	1.380	-0.003	-0.127	0.144	-0.20
14	crude	]12500; 13750]	]157.5; 180.0]	1.306	1.263	1.351	-0.002	-0.155	0.158	-0.15
14	crude	]12500; 13750]	[0; 180]	10.840	10.654	11.031	0.120	-0.480	0.762	1.11
14	crude	]13750; 15000]	[0.0; 22.5]	1.453	1.405	1.503	0.072	-0.081	0.245	4.97
14	crude	]13750; 15000]	]22.5; 45.0]	1.509	1.464	1.557	0.015	-0.150	0.169	1.00
14	crude	]13750; 15000]	]45.0; 67.5]	1.503	1.450	1.546	0.020	-0.139	0.184	1.32
14	crude	]13750; 15000]	]67.5; 90.0]	1.520	1.472	1.570	-0.027	-0.182	0.119	-1.79
14	crude	]13750; 15000]	]90.0; 112.5]	1.509	1.461	1.557	-0.005	-0.151	0.153	-0.35
14	crude	]13750; 15000]	]112.5; 135.0]	1.489	1.446	1.535	-0.038	-0.197	0.113	-2.56
14	crude	]13750; 15000]	]135.0; 157.5]	1.420	1.374	1.465	-0.030	-0.170	0.109	-2.14
14	crude	]13750; 15000]	]157.5; 180.0]	1.395	1.349	1.445	0.092	-0.051	0.240	6.59
14	crude	]13750; 15000]	[0; 180]	11.800	11.623	12.001	0.098	-0.531	0.790	0.83
14	crude	]15000; 16250]	[0.0; 22.5]	1.546	1.498	1.597	-0.133	-0.273	0.025	-8.63
14	crude	]15000; 16250]	]22.5; 45.0]	1.600	1.545	1.650	-0.026	-0.204	0.145	-1.65
14	crude	]15000; 16250]	]45.0; 67.5]	1.562	1.513	1.609	0.039	-0.107	0.189	2.52
14	crude	]15000; 16250]	]67.5; 90.0]	1.582	1.533	1.631	0.121	-0.045	0.285	7.63
14	crude	]15000; 16250]	]90.0; 112.5]	1.567	1.524	1.618	-0.091	-0.235	0.063	-5.79
14	crude	]15000; 16250]	]112.5; 135.0]	1.586	1.541	1.640	-0.011	-0.165	0.139	-0.72
14	crude	]15000; 16250]	]135.0; 157.5]	1.533	1.488	1.579	0.057	-0.095	0.224	3.74
14	crude	]15000; 16250]	]157.5; 180.0]	1.527	1.476	1.582	-0.042	-0.196	0.134	-2.72
14	crude	]15000; 16250]	[0; 180]	12.503	12.277	12.692	-0.086	-0.717	0.545	-0.69
14	crude	]16250; 17500]	[0.0; 22.5]	1.667	1.610	1.723	-0.100	-0.260	0.092	-5.98
14	crude	]16250; 17500]	]22.5; 45.0]	1.732	1.676	1.783	-0.085	-0.251	0.115	-4.89
14	crude	]16250; 17500]	]45.0; 67.5]	1.672	1.623	1.721	-0.073	-0.222	0.090	-4.35
14	crude	]16250; 17500]	]67.5; 90.0]	1.681	1.633	1.735	0.012	-0.161	0.194	0.69
14	crude	]16250; 17500]	]90.0; 112.5]	1.752	1.697	1.803	-0.025	-0.198	0.142	-1.42
14	crude	]16250; 17500]	]112.5; 135.0]	1.650	1.601	1.698	0.056	-0.101	0.224	3.41
14	crude	]16250; 17500]	]135.0; 157.5]	1.651	1.604	1.712	0.120	-0.047	0.285	7.27
14	crude	]16250; 17500]	]157.5; 180.0]	1.693	1.641	1.748	-0.061	-0.225	0.136	-3.60
14	crude	]16250; 17500]	[0; 180]	13.498	13.291	13.708	-0.155	-0.876	0.514	-1.15
14	crude	]17500; 18750]	[0.0; 22.5]	1.777	1.714	1.834	-0.153	-0.322	0.049	-8.63
14	crude	]17500; 18750]	]22.5; 45.0]	1.850	1.800	1.915	-0.061	-0.257	0.123	-3.27
14	crude	]17500; 18750]	]45.0; 67.5]	1.765	1.714	1.815	0.047	-0.117	0.217	2.67
14	crude	]17500; 18750]	]67.5; 90.0]	1.794	1.738	1.845	-0.005	-0.178	0.167	-0.30
14	crude	]17500; 18750]	]90.0; 112.5]	1.810	1.756	1.871	-0.017	-0.198	0.180	-0.95
14	crude	]17500; 18750]	]112.5; 135.0]	1.831	1.772	1.888	-0.027	-0.197	0.134	-1.46
14	crude	]17500; 18750]	]135.0; 157.5]	1.777	1.722	1.831	0.054	-0.121	0.278	3.02
14	crude	]17500; 18750]	]157.5; 180.0]	1.761	1.705	1.818	0.060	-0.129	0.281	3.40
14	crude	]17500; 18750]	[0; 180]	14.364	14.128	14.603	-0.102	-0.881	0.643	-0.71
14	crude	]18750; 20000]	[0.0; 22.5]	1.854	1.793	1.916	-0.178	-0.351	0.012	-9.62
14	crude	]18750; 20000]	]22.5; 45.0]	1.940	1.883	2.002	-0.161	-0.322	0.034	-8.29
14	crude	]18750; 20000]	]45.0; 67.5]	1.872	1.820	1.928	-0.064	-0.239	0.122	-3.43
14	crude	]18750; 20000]	]67.5; 90.0]	1.879	1.822	1.930	-0.057	-0.242	0.118	-3.04
14	crude	]18750; 20000]	]90.0; 112.5]	1.890	1.828	1.947	-0.047	-0.228	0.134	-2.50
14	crude	]18750; 20000]	]112.5; 135.0]	1.840	1.776	1.902	-0.034	-0.189	0.136	-1.84
14	crude	]18750; 20000]	]135.0; 157.5]	1.836	1.782	1.895	-0.006	-0.181	0.191	-0.34
14	crude	]18750; 20000]	]157.5; 180.0]	1.868	1.806	1.932	-0.104	-0.300	0.077	-5.54
14	crude	]18750; 20000]	[0; 180]	14.979	14.747	15.212	-0.652	-1.405	0.050	-4.35
14	crude	]20000; 21250]	[0.0; 22.5]	1.925	1.858	1.990	-0.046	-0.242	0.146	-2.37
14	crude	]20000; 21250]	]22.5; 45.0]	2.023	1.962	2.085	-0.060	-0.255	0.144	-2.96
14	crude	]20000; 21250]	]45.0; 67.5]	2.005	1.949	2.066	-0.088	-0.266	0.099	-4.40
14	crude	]20000; 21250]	]67.5; 90.0]	1.990	1.934	2.046	-0.006	-0.193	0.185	-0.29
14	crude	]20000; 21250]	]90.0; 112.5]	2.004	1.948	2.065	-0.071	-0.266	0.112	-3.53
14	crude	]20000; 21250]	]112.5; 135.0]	1.965	1.906	2.027	0.086	-0.107	0.278	4.40
14	crude	]20000; 21250]	]135.0; 157.5]	1.956	1.900	2.018	-0.048	-0.241	0.151	-2.45
14	crude	]20000; 21250]	]157.5; 180.0]	1.989	1.931	2.055	-0.123	-0.345	0.101	-6.20
14	crude	]20000; 21250]	[0; 180]	15.858	15.598	16.104	-0.355	-1.159	0.472	-2.24
14	crude	]21250; 22500]	[0.0; 22.5]	2.021	1.964	2.087	0.012	-0.184	0.246	0.59
14	crude	]21250; 22500]	]22.5; 45.0]	2.105	2.038	2.172	-0.002	-0.220	0.213	-0.11
14	crude	]21250; 22500]	]45.0; 67.5]	2.094	2.031	2.148	-0.082	-0.271	0.119	-3.93
14	crude	]21250; 22500]	]67.5; 90.0]	2.101	2.034	2.165	0.161	-0.060	0.393	7.67
14	crude	]21250; 22500]	]90.0; 112.5]	2.043	1.974	2.102	0.082	-0.102	0.320	4.00
14	crude	]21250; 22500]	]112.5; 135.0]	2.059	1.999	2.126	-0.113	-0.285	0.073	-5.51
14	crude	]21250; 22500]	]135.0; 157.5]	2.052	1.988	2.114	-0.025	-0.229	0.178	-1.24
14	crude	]21250; 22500]	]157.5; 180.0]	2.040	1.972	2.107	-0.060	-0.257	0.195	-2.94
14	crude	]21250; 22500]	[0; 180]	16.514	16.253	16.774	-0.029	-0.786	0.862	-0.17
14	crude	]22500; 23750]	[0.0; 22.5]	2.086	2.022	2.155	0.008	-0.213	0.261	0.36
14	crude	]22500; 23750]	]22.5; 45.0]	2.212	2.145	2.275	0.041	-0.158	0.266	1.83
14	crude	]22500; 23750]	]45.0; 67.5]	2.171	2.109	2.236	-0.062	-0.256	0.132	-2.86
14	crude	]22500; 23750]	]67.5; 90.0]	2.180	2.104	2.242	0.116	-0.097	0.310	5.32
14	crude	]22500; 23750]	]90.0; 112.5]	2.147	2.082	2.205	-0.003	-0.229	0.204	-0.15
14	crude	]22500; 23750]	]112.5; 135.0]	2.113	2.047	2.175	-0.019	-0.226	0.184	-0.92
14	crude	]22500; 23750]	]135.0; 157.5]	2.103	2.039	2.165	0.113	-0.078	0.320	5.37
14	crude	]22500; 23750]	]157.5; 180.0]	2.101	2.032	2.178	0.012	-0.190	0.267	0.59
14	crude	]22500; 23750]	[0; 180]	17.113	16.869	17.383	0.205	-0.610	1.029	1.20
14	crude	]23750; 25000]	[0.0; 22.5]	2.280	2.204	2.354	0.036	-0.198	0.291	1.59
14	crude	]23750; 25000]	]22.5; 45.0]	2.339	2.273	2.405	-0.036	-0.256	0.182	-1.55
14	crude	]23750; 25000]	]45.0; 67.5]	2.292	2.224	2.361	-0.066	-0.255	0.161	-2.88
14	crude	]23750; 25000]	]67.5; 90.0]	2.258	2.192	2.321	0.043	-0.161	0.265	1.92
14	crude	]23750; 25000]	]90.0; 112.5]	2.252	2.187	2.323	0.111	-0.107	0.357	4.95
14	crude	]23750; 25000]	]112.5; 135.0]	2.195	2.133	2.264	0.043	-0.179	0.261	1.96
14	crude	]23750; 25000]	]135.0; 157.5]	2.190	2.128	2.264	0.082	-0.126	0.298	3.73
14	crude	]23750; 25000]	]157.5; 180.0]	2.194	2.125	2.273	0.134	-0.097	0.392	6.08
14	crude	]23750; 25000]	[0; 180]	18.000	17.731	18.271	0.347	-0.512	1.281	1.93
14	crude	[50; 25000]	[0.0; 22.5]	24.745	24.263	25.275	0.123	-1.655	1.920	0.50
14	crude	[50; 25000]	]22.5; 45.0]	25.725	25.257	26.198	-0.038	-1.524	1.555	-0.15
14	crude	[50; 25000]	]45.0; 67.5]	25.375	24.939	25.817	-0.249	-1.611	1.288	-0.98
14	crude	[50; 25000]	]67.5; 90.0]	25.604	25.150	26.071	0.702	-0.647	2.354	2.74
14	crude	[50; 25000]	]90.0; 112.5]	25.421	25.001	25.871	0.328	-1.219	1.858	1.29
14	crude	[50; 25000]	]112.5; 135.0]	25.173	24.721	25.592	0.210	-1.213	1.675	0.83
14	crude	[50; 25000]	]135.0; 157.5]	24.806	24.360	25.242	0.433	-1.097	1.922	1.75
14	crude	[50; 25000]	]157.5; 180.0]	24.724	24.233	25.240	0.055	-1.460	1.714	0.22
14	crude	[50; 25000]	[0; 180]	201.571	199.023	203.793	1.564	-7.166	9.582	0.78
14	adjusted	[50; 1250]	[0.0; 22.5]	0.007	-0.039	0.054	0.034	0.010	0.065	487.30
14	adjusted	[50; 1250]	]22.5; 45.0]	0.015	-0.029	0.064	0.008	-0.011	0.032	54.59
14	adjusted	[50; 1250]	]45.0; 67.5]	0.044	0.003	0.097	0.011	-0.009	0.037	25.66
14	adjusted	[50; 1250]	]67.5; 90.0]	0.039	-0.003	0.089	0.027	0.002	0.056	67.65
14	adjusted	[50; 1250]	]90.0; 112.5]	0.010	-0.035	0.055	0.028	0.005	0.059	288.88
14	adjusted	[50; 1250]	]112.5; 135.0]	-0.010	-0.064	0.038	-0.005	-0.023	0.014	48.39
14	adjusted	[50; 1250]	]135.0; 157.5]	0.050	0.005	0.098	0.022	-0.002	0.051	44.55
14	adjusted	[50; 1250]	]157.5; 180.0]	0.014	-0.034	0.056	0.018	-0.006	0.043	129.24
14	adjusted	[50; 1250]	[0; 180]	0.169	0.009	0.350	0.143	0.065	0.228	84.63
14	adjusted	]1250; 2500]	[0.0; 22.5]	0.114	0.008	0.209	0.096	0.038	0.151	84.19
14	adjusted	]1250; 2500]	]22.5; 45.0]	0.170	0.077	0.262	0.042	-0.002	0.092	24.74
14	adjusted	]1250; 2500]	]45.0; 67.5]	0.113	0.031	0.216	-0.017	-0.058	0.024	-15.42
14	adjusted	]1250; 2500]	]67.5; 90.0]	0.218	0.097	0.316	0.042	-0.013	0.092	19.19
14	adjusted	]1250; 2500]	]90.0; 112.5]	0.173	0.066	0.273	0.034	-0.009	0.083	19.48
14	adjusted	]1250; 2500]	]112.5; 135.0]	0.115	0.019	0.227	0.033	-0.015	0.079	28.23
14	adjusted	]1250; 2500]	]135.0; 157.5]	0.060	-0.039	0.170	0.020	-0.021	0.064	34.36
14	adjusted	]1250; 2500]	]157.5; 180.0]	0.066	-0.026	0.158	0.028	-0.019	0.077	42.12
14	adjusted	]1250; 2500]	[0; 180]	1.028	0.635	1.386	0.277	0.092	0.462	26.91
14	adjusted	]2500; 3750]	[0.0; 22.5]	0.283	0.140	0.427	0.103	0.024	0.180	36.46
14	adjusted	]2500; 3750]	]22.5; 45.0]	0.400	0.253	0.544	0.067	0.000	0.138	16.72
14	adjusted	]2500; 3750]	]45.0; 67.5]	0.359	0.222	0.500	0.082	0.023	0.153	22.87
14	adjusted	]2500; 3750]	]67.5; 90.0]	0.334	0.207	0.476	0.043	-0.022	0.112	12.75
14	adjusted	]2500; 3750]	]90.0; 112.5]	0.371	0.231	0.513	0.006	-0.049	0.071	1.51
14	adjusted	]2500; 3750]	]112.5; 135.0]	0.386	0.230	0.531	0.017	-0.047	0.073	4.42
14	adjusted	]2500; 3750]	]135.0; 157.5]	0.234	0.105	0.375	0.014	-0.049	0.070	5.84
14	adjusted	]2500; 3750]	]157.5; 180.0]	0.257	0.098	0.405	0.017	-0.042	0.085	6.45
14	adjusted	]2500; 3750]	[0; 180]	2.624	2.064	3.195	0.348	0.085	0.595	13.25
14	adjusted	]3750; 5000]	[0.0; 22.5]	0.285	0.108	0.462	0.167	0.081	0.259	58.71
14	adjusted	]3750; 5000]	]22.5; 45.0]	0.502	0.329	0.705	0.099	0.018	0.190	19.73
14	adjusted	]3750; 5000]	]45.0; 67.5]	0.335	0.160	0.526	0.032	-0.045	0.103	9.66
14	adjusted	]3750; 5000]	]67.5; 90.0]	0.315	0.145	0.479	0.096	0.004	0.173	30.32
14	adjusted	]3750; 5000]	]90.0; 112.5]	0.425	0.256	0.594	0.037	-0.038	0.117	8.64
14	adjusted	]3750; 5000]	]112.5; 135.0]	0.477	0.289	0.640	0.041	-0.030	0.123	8.53
14	adjusted	]3750; 5000]	]135.0; 157.5]	0.389	0.228	0.554	0.015	-0.065	0.091	3.98
14	adjusted	]3750; 5000]	]157.5; 180.0]	0.489	0.310	0.685	0.032	-0.043	0.111	6.56
14	adjusted	]3750; 5000]	[0; 180]	3.216	2.552	3.899	0.519	0.198	0.850	16.14
14	adjusted	]5000; 6250]	[0.0; 22.5]	0.719	0.505	0.950	0.181	0.078	0.283	25.16
14	adjusted	]5000; 6250]	]22.5; 45.0]	0.484	0.267	0.703	0.070	-0.016	0.165	14.37
14	adjusted	]5000; 6250]	]45.0; 67.5]	0.579	0.380	0.816	-0.007	-0.092	0.081	-1.20
14	adjusted	]5000; 6250]	]67.5; 90.0]	0.534	0.361	0.748	0.003	-0.087	0.082	0.56
14	adjusted	]5000; 6250]	]90.0; 112.5]	0.530	0.324	0.720	0.057	-0.033	0.150	10.75
14	adjusted	]5000; 6250]	]112.5; 135.0]	0.586	0.367	0.817	0.046	-0.038	0.140	7.84
14	adjusted	]5000; 6250]	]135.0; 157.5]	0.561	0.343	0.784	-0.018	-0.103	0.063	-3.21
14	adjusted	]5000; 6250]	]157.5; 180.0]	0.552	0.341	0.779	0.063	-0.038	0.164	11.38
14	adjusted	]5000; 6250]	[0; 180]	4.546	3.678	5.536	0.394	-0.013	0.793	8.67
14	adjusted	]6250; 7500]	[0.0; 22.5]	0.575	0.324	0.835	0.007	-0.096	0.111	1.26
14	adjusted	]6250; 7500]	]22.5; 45.0]	0.717	0.456	0.963	0.080	-0.018	0.192	11.22
14	adjusted	]6250; 7500]	]45.0; 67.5]	0.678	0.438	0.926	0.076	-0.024	0.176	11.16
14	adjusted	]6250; 7500]	]67.5; 90.0]	0.544	0.314	0.767	0.068	-0.022	0.174	12.48
14	adjusted	]6250; 7500]	]90.0; 112.5]	0.594	0.382	0.788	0.066	-0.029	0.167	11.03
14	adjusted	]6250; 7500]	]112.5; 135.0]	0.648	0.429	0.865	-0.011	-0.115	0.085	-1.65
14	adjusted	]6250; 7500]	]135.0; 157.5]	0.684	0.453	0.899	0.037	-0.059	0.145	5.47
14	adjusted	]6250; 7500]	]157.5; 180.0]	0.576	0.327	0.810	-0.036	-0.129	0.071	-6.27
14	adjusted	]6250; 7500]	[0; 180]	5.016	4.039	5.989	0.287	-0.103	0.696	5.73
14	adjusted	]7500; 8750]	[0.0; 22.5]	0.731	0.444	1.027	0.067	-0.062	0.203	9.18
14	adjusted	]7500; 8750]	]22.5; 45.0]	0.866	0.589	1.164	0.128	0.009	0.260	14.80
14	adjusted	]7500; 8750]	]45.0; 67.5]	0.468	0.236	0.701	0.032	-0.095	0.132	6.80
14	adjusted	]7500; 8750]	]67.5; 90.0]	0.770	0.532	1.033	-0.001	-0.116	0.112	-0.17
14	adjusted	]7500; 8750]	]90.0; 112.5]	0.605	0.355	0.861	0.104	-0.007	0.225	17.22
14	adjusted	]7500; 8750]	]112.5; 135.0]	0.707	0.469	0.956	-0.058	-0.172	0.050	-8.18
14	adjusted	]7500; 8750]	]135.0; 157.5]	0.388	0.148	0.664	0.001	-0.110	0.121	0.17
14	adjusted	]7500; 8750]	]157.5; 180.0]	0.527	0.240	0.823	0.009	-0.118	0.124	1.72
14	adjusted	]7500; 8750]	[0; 180]	5.063	4.011	6.189	0.282	-0.239	0.738	5.57
14	adjusted	]8750; 10000]	[0.0; 22.5]	0.980	0.689	1.286	0.079	-0.044	0.227	8.08
14	adjusted	]8750; 10000]	]22.5; 45.0]	0.985	0.681	1.274	0.099	-0.040	0.234	10.00
14	adjusted	]8750; 10000]	]45.0; 67.5]	0.840	0.570	1.097	0.079	-0.043	0.210	9.38
14	adjusted	]8750; 10000]	]67.5; 90.0]	1.028	0.748	1.312	-0.015	-0.128	0.106	-1.48
14	adjusted	]8750; 10000]	]90.0; 112.5]	0.621	0.326	0.907	0.056	-0.064	0.177	8.97
14	adjusted	]8750; 10000]	]112.5; 135.0]	0.892	0.627	1.188	0.064	-0.061	0.196	7.12
14	adjusted	]8750; 10000]	]135.0; 157.5]	0.929	0.637	1.201	0.039	-0.087	0.158	4.22
14	adjusted	]8750; 10000]	]157.5; 180.0]	0.894	0.571	1.233	-0.016	-0.132	0.111	-1.80
14	adjusted	]8750; 10000]	[0; 180]	7.169	5.969	8.514	0.384	-0.166	0.839	5.35
14	adjusted	]10000; 11250]	[0.0; 22.5]	1.128	0.780	1.416	0.046	-0.109	0.210	4.11
14	adjusted	]10000; 11250]	]22.5; 45.0]	0.905	0.595	1.231	0.010	-0.124	0.159	1.15
14	adjusted	]10000; 11250]	]45.0; 67.5]	0.936	0.607	1.255	0.006	-0.118	0.140	0.61
14	adjusted	]10000; 11250]	]67.5; 90.0]	0.875	0.524	1.203	0.017	-0.136	0.143	1.92
14	adjusted	]10000; 11250]	]90.0; 112.5]	1.058	0.737	1.397	0.027	-0.113	0.172	2.58
14	adjusted	]10000; 11250]	]112.5; 135.0]	1.111	0.788	1.438	0.053	-0.084	0.217	4.78
14	adjusted	]10000; 11250]	]135.0; 157.5]	0.867	0.562	1.184	-0.067	-0.194	0.060	-7.72
14	adjusted	]10000; 11250]	]157.5; 180.0]	0.820	0.479	1.171	-0.109	-0.246	0.038	-13.27
14	adjusted	]10000; 11250]	[0; 180]	7.699	6.138	9.071	-0.016	-0.600	0.568	-0.21
14	adjusted	]11250; 12500]	[0.0; 22.5]	1.119	0.763	1.553	0.047	-0.104	0.218	4.18
14	adjusted	]11250; 12500]	]22.5; 45.0]	1.252	0.909	1.589	-0.053	-0.183	0.093	-4.25
14	adjusted	]11250; 12500]	]45.0; 67.5]	1.110	0.770	1.482	-0.018	-0.159	0.120	-1.58
14	adjusted	]11250; 12500]	]67.5; 90.0]	0.995	0.667	1.340	0.066	-0.074	0.226	6.66
14	adjusted	]11250; 12500]	]90.0; 112.5]	1.085	0.727	1.429	0.084	-0.060	0.252	7.76
14	adjusted	]11250; 12500]	]112.5; 135.0]	1.135	0.830	1.491	0.134	-0.011	0.282	11.83
14	adjusted	]11250; 12500]	]135.0; 157.5]	1.209	0.888	1.520	0.031	-0.101	0.182	2.60
14	adjusted	]11250; 12500]	]157.5; 180.0]	0.654	0.321	0.982	0.020	-0.117	0.157	3.12
14	adjusted	]11250; 12500]	[0; 180]	8.560	7.083	10.114	0.313	-0.295	0.892	3.65
14	adjusted	]12500; 13750]	[0.0; 22.5]	1.462	1.062	1.897	0.078	-0.082	0.244	5.35
14	adjusted	]12500; 13750]	]22.5; 45.0]	1.181	0.825	1.542	-0.029	-0.174	0.121	-2.48
14	adjusted	]12500; 13750]	]45.0; 67.5]	1.268	0.887	1.640	0.040	-0.101	0.206	3.19
14	adjusted	]12500; 13750]	]67.5; 90.0]	1.213	0.826	1.578	0.006	-0.145	0.155	0.51
14	adjusted	]12500; 13750]	]90.0; 112.5]	0.992	0.584	1.328	-0.005	-0.165	0.176	-0.45
14	adjusted	]12500; 13750]	]112.5; 135.0]	1.424	1.054	1.795	-0.009	-0.155	0.166	-0.63
14	adjusted	]12500; 13750]	]135.0; 157.5]	1.228	0.908	1.567	-0.006	-0.145	0.146	-0.51
14	adjusted	]12500; 13750]	]157.5; 180.0]	0.983	0.630	1.391	-0.033	-0.188	0.148	-3.36
14	adjusted	]12500; 13750]	[0; 180]	9.752	8.126	11.468	0.043	-0.623	0.672	0.44
14	adjusted	]13750; 15000]	[0.0; 22.5]	1.083	0.695	1.529	0.052	-0.129	0.224	4.81
14	adjusted	]13750; 15000]	]22.5; 45.0]	1.196	0.770	1.613	0.024	-0.137	0.214	2.03
14	adjusted	]13750; 15000]	]45.0; 67.5]	0.977	0.532	1.323	-0.019	-0.189	0.156	-1.98
14	adjusted	]13750; 15000]	]67.5; 90.0]	1.306	0.928	1.690	-0.043	-0.199	0.127	-3.32
14	adjusted	]13750; 15000]	]90.0; 112.5]	1.641	1.268	2.068	-0.041	-0.193	0.132	-2.51
14	adjusted	]13750; 15000]	]112.5; 135.0]	1.215	0.826	1.631	-0.021	-0.182	0.161	-1.69
14	adjusted	]13750; 15000]	]135.0; 157.5]	1.225	0.856	1.628	-0.055	-0.205	0.109	-4.48
14	adjusted	]13750; 15000]	]157.5; 180.0]	0.913	0.589	1.309	0.060	-0.099	0.230	6.56
14	adjusted	]13750; 15000]	[0; 180]	9.556	7.910	11.368	-0.043	-0.646	0.645	-0.45
14	adjusted	]15000; 16250]	[0.0; 22.5]	1.503	1.035	1.943	-0.140	-0.293	0.055	-9.35
14	adjusted	]15000; 16250]	]22.5; 45.0]	1.801	1.372	2.213	-0.063	-0.233	0.118	-3.47
14	adjusted	]15000; 16250]	]45.0; 67.5]	1.396	0.982	1.846	0.030	-0.143	0.191	2.18
14	adjusted	]15000; 16250]	]67.5; 90.0]	1.678	1.296	2.107	0.140	-0.050	0.326	8.35
14	adjusted	]15000; 16250]	]90.0; 112.5]	1.538	1.095	1.970	-0.095	-0.262	0.079	-6.18
14	adjusted	]15000; 16250]	]112.5; 135.0]	1.530	1.109	1.913	-0.026	-0.178	0.131	-1.72
14	adjusted	]15000; 16250]	]135.0; 157.5]	1.456	1.037	1.857	0.059	-0.093	0.247	4.08
14	adjusted	]15000; 16250]	]157.5; 180.0]	1.126	0.747	1.608	-0.114	-0.280	0.070	-10.16
14	adjusted	]15000; 16250]	[0; 180]	12.026	10.341	13.930	-0.209	-0.878	0.560	-1.74
14	adjusted	]16250; 17500]	[0.0; 22.5]	1.641	1.217	2.127	-0.118	-0.301	0.072	-7.17
14	adjusted	]16250; 17500]	]22.5; 45.0]	1.347	0.847	1.813	-0.136	-0.315	0.063	-10.07
14	adjusted	]16250; 17500]	]45.0; 67.5]	1.586	1.178	1.998	-0.066	-0.233	0.104	-4.17
14	adjusted	]16250; 17500]	]67.5; 90.0]	1.720	1.297	2.142	0.034	-0.143	0.203	1.97
14	adjusted	]16250; 17500]	]90.0; 112.5]	2.123	1.731	2.583	0.004	-0.182	0.175	0.17
14	adjusted	]16250; 17500]	]112.5; 135.0]	1.277	0.801	1.688	0.062	-0.119	0.223	4.82
14	adjusted	]16250; 17500]	]135.0; 157.5]	1.210	0.790	1.607	0.152	-0.035	0.331	12.60
14	adjusted	]16250; 17500]	]157.5; 180.0]	1.508	1.049	1.996	-0.107	-0.291	0.091	-7.07
14	adjusted	]16250; 17500]	[0; 180]	12.412	10.554	14.221	-0.175	-0.936	0.600	-1.41
14	adjusted	]17500; 18750]	[0.0; 22.5]	1.667	1.234	2.138	-0.156	-0.367	0.043	-9.38
14	adjusted	]17500; 18750]	]22.5; 45.0]	2.061	1.544	2.537	-0.107	-0.285	0.074	-5.18
14	adjusted	]17500; 18750]	]45.0; 67.5]	1.742	1.276	2.157	0.053	-0.137	0.268	3.07
14	adjusted	]17500; 18750]	]67.5; 90.0]	2.274	1.789	2.734	-0.042	-0.212	0.140	-1.87
14	adjusted	]17500; 18750]	]90.0; 112.5]	1.750	1.318	2.300	-0.056	-0.247	0.146	-3.22
14	adjusted	]17500; 18750]	]112.5; 135.0]	1.614	1.129	2.129	0.007	-0.153	0.192	0.43
14	adjusted	]17500; 18750]	]135.0; 157.5]	1.381	0.960	1.829	0.088	-0.092	0.306	6.34
14	adjusted	]17500; 18750]	]157.5; 180.0]	1.388	0.941	1.867	0.033	-0.151	0.250	2.41
14	adjusted	]17500; 18750]	[0; 180]	13.877	11.728	15.788	-0.181	-1.045	0.607	-1.30
14	adjusted	]18750; 20000]	[0.0; 22.5]	1.599	1.090	2.126	-0.196	-0.381	0.004	-12.26
14	adjusted	]18750; 20000]	]22.5; 45.0]	1.927	1.418	2.436	-0.180	-0.353	0.006	-9.33
14	adjusted	]18750; 20000]	]45.0; 67.5]	2.087	1.564	2.546	-0.101	-0.286	0.108	-4.84
14	adjusted	]18750; 20000]	]67.5; 90.0]	2.197	1.665	2.686	-0.066	-0.254	0.123	-3.01
14	adjusted	]18750; 20000]	]90.0; 112.5]	1.759	1.223	2.258	-0.066	-0.263	0.135	-3.76
14	adjusted	]18750; 20000]	]112.5; 135.0]	1.680	1.227	2.123	-0.014	-0.197	0.189	-0.83
14	adjusted	]18750; 20000]	]135.0; 157.5]	1.276	0.758	1.724	0.029	-0.161	0.240	2.27
14	adjusted	]18750; 20000]	]157.5; 180.0]	1.140	0.671	1.613	-0.118	-0.289	0.104	-10.32
14	adjusted	]18750; 20000]	[0; 180]	13.666	11.416	15.680	-0.712	-1.497	0.100	-5.21
14	adjusted	]20000; 21250]	[0.0; 22.5]	1.940	1.402	2.496	-0.018	-0.226	0.213	-0.94
14	adjusted	]20000; 21250]	]22.5; 45.0]	2.148	1.644	2.631	-0.102	-0.311	0.093	-4.77
14	adjusted	]20000; 21250]	]45.0; 67.5]	2.153	1.665	2.672	-0.132	-0.327	0.054	-6.14
14	adjusted	]20000; 21250]	]67.5; 90.0]	2.472	1.906	3.020	0.003	-0.189	0.223	0.12
14	adjusted	]20000; 21250]	]90.0; 112.5]	2.205	1.722	2.736	-0.093	-0.288	0.133	-4.22
14	adjusted	]20000; 21250]	]112.5; 135.0]	1.598	1.085	2.069	0.095	-0.095	0.315	5.97
14	adjusted	]20000; 21250]	]135.0; 157.5]	1.296	0.802	1.787	-0.033	-0.238	0.199	-2.58
14	adjusted	]20000; 21250]	]157.5; 180.0]	1.106	0.550	1.677	-0.146	-0.364	0.076	-13.21
14	adjusted	]20000; 21250]	[0; 180]	14.918	12.755	17.068	-0.427	-1.209	0.387	-2.86
14	adjusted	]21250; 22500]	[0.0; 22.5]	1.871	1.339	2.482	0.083	-0.168	0.320	4.44
14	adjusted	]21250; 22500]	]22.5; 45.0]	2.215	1.664	2.719	-0.027	-0.225	0.191	-1.22
14	adjusted	]21250; 22500]	]45.0; 67.5]	2.389	1.867	2.847	-0.101	-0.301	0.098	-4.21
14	adjusted	]21250; 22500]	]67.5; 90.0]	2.619	2.120	3.158	0.165	-0.036	0.421	6.29
14	adjusted	]21250; 22500]	]90.0; 112.5]	2.506	1.968	3.088	0.094	-0.098	0.345	3.77
14	adjusted	]21250; 22500]	]112.5; 135.0]	1.969	1.472	2.514	-0.134	-0.323	0.059	-6.79
14	adjusted	]21250; 22500]	]135.0; 157.5]	1.763	1.254	2.327	-0.015	-0.240	0.205	-0.84
14	adjusted	]21250; 22500]	]157.5; 180.0]	1.414	0.856	1.973	-0.066	-0.301	0.211	-4.64
14	adjusted	]21250; 22500]	[0; 180]	16.745	14.635	19.150	0.000	-0.955	0.792	0.00
14	adjusted	]22500; 23750]	[0.0; 22.5]	2.321	1.813	2.907	0.008	-0.220	0.278	0.34
14	adjusted	]22500; 23750]	]22.5; 45.0]	2.350	1.832	2.877	0.001	-0.250	0.237	0.06
14	adjusted	]22500; 23750]	]45.0; 67.5]	2.641	2.115	3.125	-0.097	-0.291	0.149	-3.66
14	adjusted	]22500; 23750]	]67.5; 90.0]	2.599	2.000	3.169	0.144	-0.076	0.379	5.55
14	adjusted	]22500; 23750]	]90.0; 112.5]	2.683	2.096	3.269	0.009	-0.221	0.240	0.33
14	adjusted	]22500; 23750]	]112.5; 135.0]	1.826	1.283	2.352	-0.102	-0.332	0.109	-5.59
14	adjusted	]22500; 23750]	]135.0; 157.5]	1.644	1.138	2.188	0.121	-0.090	0.348	7.33
14	adjusted	]22500; 23750]	]157.5; 180.0]	1.322	0.720	1.917	-0.004	-0.253	0.251	-0.31
14	adjusted	]22500; 23750]	[0; 180]	17.386	15.253	19.742	0.080	-0.794	0.983	0.46
14	adjusted	]23750; 25000]	[0.0; 22.5]	2.329	1.731	2.935	0.027	-0.224	0.259	1.16
14	adjusted	]23750; 25000]	]22.5; 45.0]	2.531	1.922	3.085	-0.063	-0.293	0.170	-2.49
14	adjusted	]23750; 25000]	]45.0; 67.5]	2.462	1.975	3.015	-0.115	-0.323	0.124	-4.67
14	adjusted	]23750; 25000]	]67.5; 90.0]	2.998	2.429	3.623	0.126	-0.095	0.362	4.19
14	adjusted	]23750; 25000]	]90.0; 112.5]	2.363	1.805	2.959	0.174	-0.062	0.416	7.38
14	adjusted	]23750; 25000]	]112.5; 135.0]	2.235	1.707	2.752	-0.025	-0.272	0.198	-1.13
14	adjusted	]23750; 25000]	]135.0; 157.5]	1.383	0.804	1.914	0.161	-0.097	0.392	11.68
14	adjusted	]23750; 25000]	]157.5; 180.0]	1.682	1.114	2.291	0.140	-0.103	0.407	8.30
14	adjusted	]23750; 25000]	[0; 180]	17.983	15.770	20.375	0.425	-0.495	1.416	2.36
14	adjusted	[50; 25000]	[0.0; 22.5]	25.634	20.778	30.251	0.246	-1.522	1.922	0.96
14	adjusted	[50; 25000]	]22.5; 45.0]	27.283	22.978	31.787	-0.336	-2.061	1.419	-1.23
14	adjusted	[50; 25000]	]45.0; 67.5]	26.354	22.811	29.893	-0.442	-1.774	1.116	-1.68
14	adjusted	[50; 25000]	]67.5; 90.0]	29.359	25.079	33.146	0.708	-1.013	2.074	2.41
14	adjusted	[50; 25000]	]90.0; 112.5]	27.465	23.767	31.260	0.380	-1.255	1.972	1.38
14	adjusted	[50; 25000]	]112.5; 135.0]	25.023	21.538	28.537	0.066	-1.354	1.613	0.26
14	adjusted	[50; 25000]	]135.0; 157.5]	21.501	17.774	25.482	0.604	-1.027	2.108	2.81
14	adjusted	[50; 25000]	]157.5; 180.0]	19.436	15.125	23.482	-0.191	-1.897	1.453	-0.98
14	adjusted	[50; 25000]	[0; 180]	202.054	183.224	224.708	1.035	-7.472	8.754	0.51
21	crude	[50; 1250]	[0.0; 22.5]	0.042	0.036	0.048	0.013	-0.008	0.038	32.27
21	crude	[50; 1250]	]22.5; 45.0]	0.044	0.039	0.050	0.017	-0.006	0.043	37.56
21	crude	[50; 1250]	]45.0; 67.5]	0.042	0.036	0.048	0.035	0.013	0.062	83.61
21	crude	[50; 1250]	]67.5; 90.0]	0.040	0.035	0.046	0.009	-0.010	0.030	22.14
21	crude	[50; 1250]	]90.0; 112.5]	0.038	0.033	0.044	0.020	-0.002	0.045	53.45
21	crude	[50; 1250]	]112.5; 135.0]	0.045	0.039	0.051	0.012	-0.007	0.034	27.35
21	crude	[50; 1250]	]135.0; 157.5]	0.044	0.037	0.050	0.008	-0.012	0.031	18.03
21	crude	[50; 1250]	]157.5; 180.0]	0.044	0.039	0.050	0.022	0.001	0.045	50.20
21	crude	[50; 1250]	[0; 180]	0.339	0.319	0.361	0.137	0.057	0.214	40.34
21	crude	]1250; 2500]	[0.0; 22.5]	0.167	0.156	0.180	0.070	0.025	0.124	41.78
21	crude	]1250; 2500]	]22.5; 45.0]	0.167	0.154	0.180	0.036	-0.008	0.075	21.39
21	crude	]1250; 2500]	]45.0; 67.5]	0.165	0.153	0.177	-0.008	-0.048	0.033	-5.15
21	crude	]1250; 2500]	]67.5; 90.0]	0.168	0.156	0.180	0.016	-0.027	0.062	9.45
21	crude	]1250; 2500]	]90.0; 112.5]	0.173	0.160	0.185	0.052	0.006	0.097	29.98
21	crude	]1250; 2500]	]112.5; 135.0]	0.156	0.144	0.168	0.037	-0.000	0.081	23.96
21	crude	]1250; 2500]	]135.0; 157.5]	0.162	0.151	0.175	0.051	0.009	0.097	31.12
21	crude	]1250; 2500]	]157.5; 180.0]	0.162	0.150	0.176	0.007	-0.029	0.047	4.46
21	crude	]1250; 2500]	[0; 180]	1.320	1.267	1.366	0.260	0.102	0.444	19.68
21	crude	]2500; 3750]	[0.0; 22.5]	0.311	0.294	0.329	0.086	0.016	0.156	27.59
21	crude	]2500; 3750]	]22.5; 45.0]	0.313	0.297	0.332	0.060	0.003	0.124	19.31
21	crude	]2500; 3750]	]45.0; 67.5]	0.288	0.272	0.305	0.090	0.032	0.152	31.20
21	crude	]2500; 3750]	]67.5; 90.0]	0.301	0.284	0.318	0.077	0.018	0.139	25.67
21	crude	]2500; 3750]	]90.0; 112.5]	0.288	0.271	0.304	-0.002	-0.058	0.053	-0.83
21	crude	]2500; 3750]	]112.5; 135.0]	0.302	0.285	0.319	0.031	-0.026	0.088	10.32
21	crude	]2500; 3750]	]135.0; 157.5]	0.305	0.288	0.322	0.019	-0.040	0.078	6.18
21	crude	]2500; 3750]	]157.5; 180.0]	0.285	0.267	0.303	0.032	-0.025	0.089	11.20
21	crude	]2500; 3750]	[0; 180]	2.394	2.326	2.459	0.393	0.149	0.645	16.42
21	crude	]3750; 5000]	[0.0; 22.5]	0.430	0.406	0.451	0.127	0.062	0.213	29.59
21	crude	]3750; 5000]	]22.5; 45.0]	0.444	0.423	0.464	0.100	0.023	0.177	22.42
21	crude	]3750; 5000]	]45.0; 67.5]	0.456	0.434	0.477	0.077	0.000	0.153	16.97
21	crude	]3750; 5000]	]67.5; 90.0]	0.445	0.423	0.467	0.058	-0.014	0.130	12.96
21	crude	]3750; 5000]	]90.0; 112.5]	0.414	0.395	0.434	0.077	0.008	0.151	18.54
21	crude	]3750; 5000]	]112.5; 135.0]	0.432	0.414	0.454	0.017	-0.057	0.076	3.91
21	crude	]3750; 5000]	]135.0; 157.5]	0.455	0.434	0.476	0.048	-0.033	0.124	10.45
21	crude	]3750; 5000]	]157.5; 180.0]	0.437	0.417	0.461	0.042	-0.038	0.120	9.72
21	crude	]3750; 5000]	[0; 180]	3.512	3.429	3.606	0.546	0.250	0.852	15.53
21	crude	]5000; 6250]	[0.0; 22.5]	0.568	0.545	0.596	0.088	0.005	0.176	15.46
21	crude	]5000; 6250]	]22.5; 45.0]	0.584	0.560	0.608	0.085	-0.002	0.184	14.57
21	crude	]5000; 6250]	]45.0; 67.5]	0.598	0.574	0.622	-0.004	-0.082	0.072	-0.71
21	crude	]5000; 6250]	]67.5; 90.0]	0.599	0.574	0.626	0.025	-0.065	0.113	4.23
21	crude	]5000; 6250]	]90.0; 112.5]	0.562	0.538	0.585	0.081	0.005	0.161	14.35
21	crude	]5000; 6250]	]112.5; 135.0]	0.574	0.549	0.598	0.036	-0.048	0.116	6.32
21	crude	]5000; 6250]	]135.0; 157.5]	0.559	0.535	0.585	0.072	-0.009	0.163	12.81
21	crude	]5000; 6250]	]157.5; 180.0]	0.585	0.558	0.613	0.054	-0.034	0.153	9.24
21	crude	]5000; 6250]	[0; 180]	4.629	4.527	4.748	0.437	0.106	0.836	9.43
21	crude	]6250; 7500]	[0.0; 22.5]	0.690	0.662	0.720	0.108	-0.004	0.221	15.66
21	crude	]6250; 7500]	]22.5; 45.0]	0.727	0.699	0.756	0.039	-0.056	0.136	5.38
21	crude	]6250; 7500]	]45.0; 67.5]	0.725	0.696	0.752	0.072	-0.023	0.174	9.94
21	crude	]6250; 7500]	]67.5; 90.0]	0.713	0.689	0.743	0.071	-0.025	0.164	9.98
21	crude	]6250; 7500]	]90.0; 112.5]	0.733	0.707	0.764	0.012	-0.073	0.096	1.68
21	crude	]6250; 7500]	]112.5; 135.0]	0.739	0.712	0.770	-0.001	-0.089	0.096	-0.11
21	crude	]6250; 7500]	]135.0; 157.5]	0.717	0.685	0.745	0.029	-0.063	0.125	4.06
21	crude	]6250; 7500]	]157.5; 180.0]	0.671	0.643	0.700	0.041	-0.049	0.140	6.17
21	crude	]6250; 7500]	[0; 180]	5.714	5.600	5.832	0.372	-0.001	0.762	6.52
21	crude	]7500; 8750]	[0.0; 22.5]	0.832	0.801	0.866	0.118	0.005	0.238	14.17
21	crude	]7500; 8750]	]22.5; 45.0]	0.864	0.831	0.893	0.063	-0.039	0.186	7.31
21	crude	]7500; 8750]	]45.0; 67.5]	0.871	0.839	0.903	-0.001	-0.103	0.117	-0.09
21	crude	]7500; 8750]	]67.5; 90.0]	0.901	0.868	0.935	0.033	-0.064	0.149	3.64
21	crude	]7500; 8750]	]90.0; 112.5]	0.893	0.861	0.926	0.052	-0.044	0.159	5.85
21	crude	]7500; 8750]	]112.5; 135.0]	0.888	0.854	0.919	0.059	-0.042	0.169	6.65
21	crude	]7500; 8750]	]135.0; 157.5]	0.893	0.857	0.923	-0.063	-0.167	0.052	-7.01
21	crude	]7500; 8750]	]157.5; 180.0]	0.830	0.795	0.866	0.088	-0.022	0.222	10.57
21	crude	]7500; 8750]	[0; 180]	6.974	6.848	7.118	0.350	-0.081	0.826	5.01
21	crude	]8750; 10000]	[0.0; 22.5]	0.979	0.944	1.017	0.054	-0.060	0.180	5.48
21	crude	]8750; 10000]	]22.5; 45.0]	1.005	0.969	1.042	0.024	-0.093	0.135	2.41
21	crude	]8750; 10000]	]45.0; 67.5]	0.997	0.961	1.029	0.097	-0.015	0.208	9.71
21	crude	]8750; 10000]	]67.5; 90.0]	1.013	0.977	1.046	0.092	-0.027	0.216	9.11
21	crude	]8750; 10000]	]90.0; 112.5]	1.020	0.988	1.055	-0.045	-0.159	0.072	-4.41
21	crude	]8750; 10000]	]112.5; 135.0]	1.020	0.989	1.055	0.134	0.017	0.261	13.18
21	crude	]8750; 10000]	]135.0; 157.5]	1.051	1.013	1.083	0.025	-0.090	0.146	2.34
21	crude	]8750; 10000]	]157.5; 180.0]	0.961	0.927	1.003	-0.000	-0.125	0.118	-0.04
21	crude	]8750; 10000]	[0; 180]	8.046	7.893	8.205	0.381	-0.113	0.863	4.73
21	crude	]10000; 11250]	[0.0; 22.5]	1.077	1.037	1.120	0.105	-0.033	0.255	9.73
21	crude	]10000; 11250]	]22.5; 45.0]	1.103	1.062	1.139	0.013	-0.111	0.132	1.13
21	crude	]10000; 11250]	]45.0; 67.5]	1.149	1.113	1.186	0.064	-0.062	0.210	5.56
21	crude	]10000; 11250]	]67.5; 90.0]	1.200	1.156	1.240	0.009	-0.116	0.136	0.77
21	crude	]10000; 11250]	]90.0; 112.5]	1.199	1.162	1.235	0.029	-0.113	0.179	2.39
21	crude	]10000; 11250]	]112.5; 135.0]	1.169	1.123	1.205	-0.039	-0.161	0.085	-3.31
21	crude	]10000; 11250]	]135.0; 157.5]	1.138	1.099	1.179	-0.006	-0.125	0.137	-0.51
21	crude	]10000; 11250]	]157.5; 180.0]	1.074	1.036	1.115	-0.010	-0.134	0.129	-0.90
21	crude	]10000; 11250]	[0; 180]	9.111	8.954	9.286	0.165	-0.386	0.758	1.81
21	crude	]11250; 12500]	[0.0; 22.5]	1.196	1.151	1.237	0.004	-0.134	0.156	0.31
21	crude	]11250; 12500]	]22.5; 45.0]	1.232	1.191	1.276	-0.045	-0.170	0.084	-3.69
21	crude	]11250; 12500]	]45.0; 67.5]	1.283	1.236	1.322	0.097	-0.029	0.250	7.56
21	crude	]11250; 12500]	]67.5; 90.0]	1.262	1.220	1.300	0.039	-0.089	0.186	3.09
21	crude	]11250; 12500]	]90.0; 112.5]	1.275	1.232	1.316	0.064	-0.075	0.221	5.00
21	crude	]11250; 12500]	]112.5; 135.0]	1.265	1.224	1.304	0.021	-0.113	0.164	1.67
21	crude	]11250; 12500]	]135.0; 157.5]	1.198	1.161	1.238	0.166	0.024	0.295	13.83
21	crude	]11250; 12500]	]157.5; 180.0]	1.166	1.124	1.210	0.045	-0.078	0.185	3.84
21	crude	]11250; 12500]	[0; 180]	9.876	9.695	10.039	0.390	-0.224	0.922	3.94
21	crude	]12500; 13750]	[0.0; 22.5]	1.320	1.274	1.367	0.029	-0.119	0.190	2.22
21	crude	]12500; 13750]	]22.5; 45.0]	1.340	1.299	1.390	0.003	-0.143	0.147	0.24
21	crude	]12500; 13750]	]45.0; 67.5]	1.415	1.371	1.457	-0.029	-0.153	0.106	-2.03
21	crude	]12500; 13750]	]67.5; 90.0]	1.396	1.351	1.441	0.149	-0.012	0.305	10.68
21	crude	]12500; 13750]	]90.0; 112.5]	1.390	1.348	1.442	-0.048	-0.180	0.090	-3.43
21	crude	]12500; 13750]	]112.5; 135.0]	1.375	1.330	1.421	-0.024	-0.151	0.122	-1.72
21	crude	]12500; 13750]	]135.0; 157.5]	1.321	1.281	1.362	0.043	-0.077	0.204	3.26
21	crude	]12500; 13750]	]157.5; 180.0]	1.283	1.237	1.329	0.003	-0.147	0.149	0.20
21	crude	]12500; 13750]	[0; 180]	10.840	10.659	11.024	0.127	-0.430	0.780	1.17
21	crude	]13750; 15000]	[0.0; 22.5]	1.442	1.394	1.491	0.060	-0.095	0.236	4.17
21	crude	]13750; 15000]	]22.5; 45.0]	1.462	1.416	1.512	0.158	0.001	0.339	10.81
21	crude	]13750; 15000]	]45.0; 67.5]	1.513	1.461	1.561	-0.025	-0.195	0.132	-1.65
21	crude	]13750; 15000]	]67.5; 90.0]	1.572	1.527	1.620	-0.086	-0.222	0.070	-5.47
21	crude	]13750; 15000]	]90.0; 112.5]	1.504	1.458	1.551	-0.059	-0.198	0.073	-3.89
21	crude	]13750; 15000]	]112.5; 135.0]	1.510	1.462	1.555	-0.029	-0.180	0.132	-1.90
21	crude	]13750; 15000]	]135.0; 157.5]	1.437	1.392	1.481	0.057	-0.091	0.208	3.95
21	crude	]13750; 15000]	]157.5; 180.0]	1.360	1.313	1.408	0.029	-0.131	0.179	2.14
21	crude	]13750; 15000]	[0; 180]	11.800	11.603	11.991	0.106	-0.535	0.773	0.90
21	crude	]15000; 16250]	[0.0; 22.5]	1.543	1.494	1.596	-0.125	-0.276	0.034	-8.10
21	crude	]15000; 16250]	]22.5; 45.0]	1.589	1.543	1.636	0.003	-0.166	0.156	0.18
21	crude	]15000; 16250]	]45.0; 67.5]	1.577	1.531	1.629	-0.048	-0.189	0.088	-3.02
21	crude	]15000; 16250]	]67.5; 90.0]	1.584	1.533	1.639	0.112	-0.051	0.277	7.10
21	crude	]15000; 16250]	]90.0; 112.5]	1.560	1.515	1.607	0.035	-0.116	0.192	2.22
21	crude	]15000; 16250]	]112.5; 135.0]	1.580	1.534	1.627	-0.025	-0.181	0.132	-1.60
21	crude	]15000; 16250]	]135.0; 157.5]	1.580	1.529	1.630	-0.007	-0.155	0.155	-0.42
21	crude	]15000; 16250]	]157.5; 180.0]	1.495	1.448	1.551	-0.034	-0.204	0.135	-2.28
21	crude	]15000; 16250]	[0; 180]	12.508	12.298	12.713	-0.089	-0.688	0.630	-0.71
21	crude	]16250; 17500]	[0.0; 22.5]	1.665	1.605	1.718	-0.054	-0.273	0.127	-3.24
21	crude	]16250; 17500]	]22.5; 45.0]	1.722	1.666	1.781	-0.102	-0.293	0.065	-5.93
21	crude	]16250; 17500]	]45.0; 67.5]	1.662	1.616	1.710	-0.049	-0.216	0.112	-2.95
21	crude	]16250; 17500]	]67.5; 90.0]	1.726	1.677	1.779	-0.123	-0.277	0.032	-7.13
21	crude	]16250; 17500]	]90.0; 112.5]	1.678	1.628	1.733	-0.026	-0.178	0.125	-1.53
21	crude	]16250; 17500]	]112.5; 135.0]	1.708	1.659	1.770	0.068	-0.088	0.255	3.98
21	crude	]16250; 17500]	]135.0; 157.5]	1.670	1.616	1.720	0.048	-0.106	0.238	2.89
21	crude	]16250; 17500]	]157.5; 180.0]	1.667	1.610	1.717	0.089	-0.110	0.272	5.32
21	crude	]16250; 17500]	[0; 180]	13.498	13.271	13.704	-0.149	-0.788	0.546	-1.10
21	crude	]17500; 18750]	[0.0; 22.5]	1.741	1.692	1.798	-0.105	-0.285	0.064	-6.01
21	crude	]17500; 18750]	]22.5; 45.0]	1.849	1.794	1.914	-0.066	-0.251	0.091	-3.59
21	crude	]17500; 18750]	]45.0; 67.5]	1.752	1.698	1.805	-0.004	-0.168	0.172	-0.25
21	crude	]17500; 18750]	]67.5; 90.0]	1.803	1.749	1.859	-0.029	-0.199	0.149	-1.60
21	crude	]17500; 18750]	]90.0; 112.5]	1.798	1.736	1.853	0.025	-0.170	0.222	1.38
21	crude	]17500; 18750]	]112.5; 135.0]	1.826	1.773	1.884	0.005	-0.169	0.193	0.30
21	crude	]17500; 18750]	]135.0; 157.5]	1.837	1.782	1.893	0.031	-0.159	0.207	1.67
21	crude	]17500; 18750]	]157.5; 180.0]	1.763	1.698	1.817	0.043	-0.146	0.254	2.46
21	crude	]17500; 18750]	[0; 180]	14.369	14.111	14.590	-0.100	-0.862	0.656	-0.69
21	crude	]18750; 20000]	[0.0; 22.5]	1.822	1.762	1.879	-0.155	-0.329	0.046	-8.50
21	crude	]18750; 20000]	]22.5; 45.0]	1.902	1.848	1.957	-0.140	-0.306	0.040	-7.38
21	crude	]18750; 20000]	]45.0; 67.5]	1.853	1.800	1.906	-0.072	-0.238	0.099	-3.89
21	crude	]18750; 20000]	]67.5; 90.0]	1.907	1.853	1.965	-0.083	-0.252	0.108	-4.35
21	crude	]18750; 20000]	]90.0; 112.5]	1.858	1.800	1.911	0.092	-0.093	0.286	4.94
21	crude	]18750; 20000]	]112.5; 135.0]	1.932	1.879	1.994	-0.109	-0.268	0.076	-5.65
21	crude	]18750; 20000]	]135.0; 157.5]	1.882	1.823	1.937	-0.135	-0.310	0.048	-7.16
21	crude	]18750; 20000]	]157.5; 180.0]	1.827	1.759	1.886	-0.049	-0.246	0.143	-2.67
21	crude	]18750; 20000]	[0; 180]	14.983	14.762	15.201	-0.651	-1.377	0.097	-4.34
21	crude	]20000; 21250]	[0.0; 22.5]	1.895	1.835	1.955	-0.045	-0.230	0.170	-2.40
21	crude	]20000; 21250]	]22.5; 45.0]	1.986	1.928	2.042	-0.131	-0.330	0.039	-6.58
21	crude	]20000; 21250]	]45.0; 67.5]	1.992	1.935	2.049	0.054	-0.124	0.249	2.70
21	crude	]20000; 21250]	]67.5; 90.0]	2.022	1.958	2.078	-0.089	-0.257	0.109	-4.42
21	crude	]20000; 21250]	]90.0; 112.5]	1.960	1.904	2.022	-0.076	-0.269	0.129	-3.89
21	crude	]20000; 21250]	]112.5; 135.0]	1.999	1.941	2.064	-0.002	-0.188	0.201	-0.08
21	crude	]20000; 21250]	]135.0; 157.5]	2.051	1.991	2.111	0.048	-0.163	0.263	2.35
21	crude	]20000; 21250]	]157.5; 180.0]	1.956	1.888	2.020	-0.108	-0.308	0.094	-5.52
21	crude	]20000; 21250]	[0; 180]	15.861	15.582	16.097	-0.349	-1.105	0.414	-2.20
21	crude	]21250; 22500]	[0.0; 22.5]	2.017	1.948	2.082	0.048	-0.183	0.266	2.40
21	crude	]21250; 22500]	]22.5; 45.0]	2.056	1.995	2.116	0.018	-0.180	0.204	0.89
21	crude	]21250; 22500]	]45.0; 67.5]	2.077	2.021	2.143	-0.029	-0.222	0.142	-1.40
21	crude	]21250; 22500]	]67.5; 90.0]	2.150	2.086	2.215	-0.027	-0.207	0.170	-1.28
21	crude	]21250; 22500]	]90.0; 112.5]	2.025	1.963	2.090	0.088	-0.099	0.305	4.37
21	crude	]21250; 22500]	]112.5; 135.0]	2.029	1.971	2.096	0.013	-0.195	0.198	0.66
21	crude	]21250; 22500]	]135.0; 157.5]	2.151	2.089	2.217	-0.117	-0.326	0.092	-5.42
21	crude	]21250; 22500]	]157.5; 180.0]	2.012	1.941	2.082	-0.016	-0.255	0.210	-0.79
21	crude	]21250; 22500]	[0; 180]	16.518	16.277	16.788	-0.020	-0.743	0.849	-0.12
21	crude	]22500; 23750]	[0.0; 22.5]	2.080	2.015	2.157	0.086	-0.166	0.315	4.15
21	crude	]22500; 23750]	]22.5; 45.0]	2.168	2.100	2.229	-0.163	-0.357	0.047	-7.53
21	crude	]22500; 23750]	]45.0; 67.5]	2.121	2.064	2.184	0.093	-0.107	0.293	4.39
21	crude	]22500; 23750]	]67.5; 90.0]	2.235	2.174	2.299	0.084	-0.137	0.306	3.75
21	crude	]22500; 23750]	]90.0; 112.5]	2.154	2.093	2.220	0.028	-0.167	0.246	1.32
21	crude	]22500; 23750]	]112.5; 135.0]	2.114	2.049	2.175	0.075	-0.126	0.301	3.53
21	crude	]22500; 23750]	]135.0; 157.5]	2.133	2.071	2.198	0.001	-0.196	0.233	0.03
21	crude	]22500; 23750]	]157.5; 180.0]	2.113	2.037	2.181	0.008	-0.228	0.253	0.38
21	crude	]22500; 23750]	[0; 180]	17.118	16.867	17.363	0.212	-0.599	1.019	1.24
21	crude	]23750; 25000]	[0.0; 22.5]	2.255	2.178	2.327	0.087	-0.180	0.333	3.88
21	crude	]23750; 25000]	]22.5; 45.0]	2.307	2.234	2.373	-0.132	-0.337	0.081	-5.74
21	crude	]23750; 25000]	]45.0; 67.5]	2.289	2.223	2.356	0.049	-0.175	0.250	2.14
21	crude	]23750; 25000]	]67.5; 90.0]	2.326	2.261	2.395	-0.047	-0.263	0.179	-2.01
21	crude	]23750; 25000]	]90.0; 112.5]	2.225	2.162	2.292	0.151	-0.070	0.390	6.77
21	crude	]23750; 25000]	]112.5; 135.0]	2.235	2.169	2.302	-0.026	-0.228	0.179	-1.17
21	crude	]23750; 25000]	]135.0; 157.5]	2.189	2.126	2.258	0.197	-0.039	0.418	9.00
21	crude	]23750; 25000]	]157.5; 180.0]	2.180	2.102	2.256	0.069	-0.162	0.327	3.18
21	crude	]23750; 25000]	[0; 180]	18.007	17.735	18.275	0.348	-0.523	1.289	1.93
21	crude	[50; 25000]	[0.0; 22.5]	24.609	24.063	25.134	0.297	-1.472	2.180	1.21
21	crude	[50; 25000]	]22.5; 45.0]	25.407	24.923	25.864	-0.516	-1.936	1.043	-2.03
21	crude	[50; 25000]	]45.0; 67.5]	25.412	24.967	25.849	0.210	-1.204	1.661	0.83
21	crude	[50; 25000]	]67.5; 90.0]	25.905	25.485	26.355	0.109	-1.327	1.523	0.42
21	crude	[50; 25000]	]90.0; 112.5]	25.306	24.876	25.745	0.306	-1.135	1.669	1.21
21	crude	[50; 25000]	]112.5; 135.0]	25.357	24.899	25.794	0.259	-1.062	1.661	1.02
21	crude	[50; 25000]	]135.0; 157.5]	25.263	24.795	25.719	0.552	-0.943	2.357	2.19
21	crude	[50; 25000]	]157.5; 180.0]	24.351	23.829	24.791	0.414	-1.058	2.060	1.70
21	crude	[50; 25000]	[0; 180]	201.610	199.216	204.072	1.631	-6.431	9.262	0.81
21	adjusted	[50; 1250]	[0.0; 22.5]	-0.001	-0.042	0.043	0.016	-0.006	0.042	-1308.02
21	adjusted	[50; 1250]	]22.5; 45.0]	0.015	-0.028	0.068	0.017	-0.007	0.042	111.58
21	adjusted	[50; 1250]	]45.0; 67.5]	0.045	-0.002	0.099	0.035	0.013	0.061	79.27
21	adjusted	[50; 1250]	]67.5; 90.0]	0.014	-0.028	0.061	0.014	-0.006	0.039	101.98
21	adjusted	[50; 1250]	]90.0; 112.5]	0.026	-0.018	0.067	0.016	-0.005	0.043	62.28
21	adjusted	[50; 1250]	]112.5; 135.0]	0.002	-0.050	0.057	0.016	-0.005	0.039	798.41
21	adjusted	[50; 1250]	]135.0; 157.5]	0.030	-0.012	0.079	0.010	-0.010	0.033	31.97
21	adjusted	[50; 1250]	]157.5; 180.0]	0.037	-0.007	0.084	0.021	-0.001	0.046	55.67
21	adjusted	[50; 1250]	[0; 180]	0.168	-0.004	0.326	0.145	0.070	0.228	86.55
21	adjusted	]1250; 2500]	[0.0; 22.5]	0.144	0.048	0.250	0.075	0.021	0.126	52.22
21	adjusted	]1250; 2500]	]22.5; 45.0]	0.139	0.055	0.246	0.037	-0.006	0.081	26.92
21	adjusted	]1250; 2500]	]45.0; 67.5]	0.236	0.132	0.340	-0.010	-0.051	0.032	-4.27
21	adjusted	]1250; 2500]	]67.5; 90.0]	0.086	-0.010	0.182	0.025	-0.021	0.080	28.80
21	adjusted	]1250; 2500]	]90.0; 112.5]	0.161	0.063	0.268	0.053	0.006	0.104	32.94
21	adjusted	]1250; 2500]	]112.5; 135.0]	0.153	0.068	0.245	0.038	-0.009	0.088	24.57
21	adjusted	]1250; 2500]	]135.0; 157.5]	0.057	-0.035	0.161	0.042	-0.010	0.091	74.08
21	adjusted	]1250; 2500]	]157.5; 180.0]	0.079	-0.029	0.188	0.010	-0.029	0.050	12.02
21	adjusted	]1250; 2500]	[0; 180]	1.054	0.689	1.434	0.269	0.075	0.461	25.55
21	adjusted	]2500; 3750]	[0.0; 22.5]	0.319	0.187	0.465	0.096	0.022	0.175	30.25
21	adjusted	]2500; 3750]	]22.5; 45.0]	0.393	0.243	0.547	0.067	0.003	0.132	16.94
21	adjusted	]2500; 3750]	]45.0; 67.5]	0.315	0.191	0.450	0.072	0.012	0.145	23.03
21	adjusted	]2500; 3750]	]67.5; 90.0]	0.274	0.152	0.409	0.069	0.011	0.134	25.02
21	adjusted	]2500; 3750]	]90.0; 112.5]	0.419	0.269	0.569	-0.008	-0.069	0.051	-1.81
21	adjusted	]2500; 3750]	]112.5; 135.0]	0.334	0.188	0.479	0.012	-0.052	0.073	3.62
21	adjusted	]2500; 3750]	]135.0; 157.5]	0.280	0.143	0.419	0.004	-0.050	0.072	1.49
21	adjusted	]2500; 3750]	]157.5; 180.0]	0.306	0.163	0.493	0.030	-0.031	0.091	9.81
21	adjusted	]2500; 3750]	[0; 180]	2.639	2.071	3.227	0.343	0.101	0.604	12.98
21	adjusted	]3750; 5000]	[0.0; 22.5]	0.221	0.053	0.401	0.164	0.078	0.249	74.12
21	adjusted	]3750; 5000]	]22.5; 45.0]	0.426	0.249	0.594	0.110	0.034	0.201	25.73
21	adjusted	]3750; 5000]	]45.0; 67.5]	0.319	0.129	0.508	0.076	-0.003	0.165	23.95
21	adjusted	]3750; 5000]	]67.5; 90.0]	0.543	0.348	0.748	0.044	-0.030	0.121	8.18
21	adjusted	]3750; 5000]	]90.0; 112.5]	0.296	0.131	0.453	0.067	-0.006	0.146	22.65
21	adjusted	]3750; 5000]	]112.5; 135.0]	0.473	0.286	0.661	-0.003	-0.067	0.073	-0.67
21	adjusted	]3750; 5000]	]135.0; 157.5]	0.535	0.357	0.705	0.038	-0.036	0.115	7.02
21	adjusted	]3750; 5000]	]157.5; 180.0]	0.401	0.226	0.567	0.025	-0.051	0.099	6.19
21	adjusted	]3750; 5000]	[0; 180]	3.214	2.610	3.955	0.520	0.231	0.875	16.19
21	adjusted	]5000; 6250]	[0.0; 22.5]	0.512	0.269	0.734	0.106	0.020	0.200	20.62
21	adjusted	]5000; 6250]	]22.5; 45.0]	0.701	0.502	0.922	0.095	0.005	0.191	13.55
21	adjusted	]5000; 6250]	]45.0; 67.5]	0.462	0.237	0.673	0.005	-0.081	0.104	1.10
21	adjusted	]5000; 6250]	]67.5; 90.0]	0.649	0.430	0.847	-0.000	-0.090	0.100	-0.02
21	adjusted	]5000; 6250]	]90.0; 112.5]	0.605	0.387	0.817	0.066	-0.015	0.160	10.96
21	adjusted	]5000; 6250]	]112.5; 135.0]	0.580	0.373	0.785	0.026	-0.060	0.113	4.43
21	adjusted	]5000; 6250]	]135.0; 157.5]	0.633	0.429	0.837	0.072	-0.016	0.173	11.42
21	adjusted	]5000; 6250]	]157.5; 180.0]	0.408	0.190	0.618	0.030	-0.059	0.132	7.37
21	adjusted	]5000; 6250]	[0; 180]	4.551	3.659	5.595	0.400	0.041	0.784	8.79
21	adjusted	]6250; 7500]	[0.0; 22.5]	0.526	0.269	0.777	0.108	-0.007	0.227	20.58
21	adjusted	]6250; 7500]	]22.5; 45.0]	0.628	0.387	0.858	0.041	-0.054	0.141	6.58
21	adjusted	]6250; 7500]	]45.0; 67.5]	0.718	0.471	0.934	0.039	-0.058	0.130	5.38
21	adjusted	]6250; 7500]	]67.5; 90.0]	0.706	0.466	0.909	0.059	-0.029	0.157	8.29
21	adjusted	]6250; 7500]	]90.0; 112.5]	0.596	0.390	0.817	0.001	-0.100	0.090	0.10
21	adjusted	]6250; 7500]	]112.5; 135.0]	0.713	0.504	0.924	-0.030	-0.116	0.074	-4.19
21	adjusted	]6250; 7500]	]135.0; 157.5]	0.663	0.424	0.898	0.028	-0.078	0.132	4.23
21	adjusted	]6250; 7500]	]157.5; 180.0]	0.531	0.321	0.749	0.046	-0.054	0.154	8.64
21	adjusted	]6250; 7500]	[0; 180]	5.081	4.108	6.107	0.291	-0.121	0.697	5.73
21	adjusted	]7500; 8750]	[0.0; 22.5]	0.598	0.279	0.906	0.083	-0.038	0.197	13.92
21	adjusted	]7500; 8750]	]22.5; 45.0]	0.701	0.429	0.970	0.073	-0.032	0.181	10.37
21	adjusted	]7500; 8750]	]45.0; 67.5]	0.767	0.540	1.043	-0.002	-0.109	0.112	-0.24
21	adjusted	]7500; 8750]	]67.5; 90.0]	0.827	0.591	1.083	0.049	-0.064	0.171	5.93
21	adjusted	]7500; 8750]	]90.0; 112.5]	0.652	0.391	0.871	0.045	-0.070	0.157	6.92
21	adjusted	]7500; 8750]	]112.5; 135.0]	0.596	0.341	0.849	0.056	-0.048	0.182	9.44
21	adjusted	]7500; 8750]	]135.0; 157.5]	0.497	0.206	0.780	-0.066	-0.173	0.046	-13.28
21	adjusted	]7500; 8750]	]157.5; 180.0]	0.464	0.211	0.723	0.053	-0.068	0.169	11.36
21	adjusted	]7500; 8750]	[0; 180]	5.103	3.885	6.336	0.291	-0.138	0.793	5.71
21	adjusted	]8750; 10000]	[0.0; 22.5]	0.781	0.470	1.099	0.066	-0.068	0.188	8.41
21	adjusted	]8750; 10000]	]22.5; 45.0]	0.890	0.581	1.214	0.060	-0.061	0.196	6.79
21	adjusted	]8750; 10000]	]45.0; 67.5]	1.135	0.830	1.415	0.070	-0.048	0.198	6.13
21	adjusted	]8750; 10000]	]67.5; 90.0]	0.988	0.693	1.282	0.070	-0.042	0.210	7.11
21	adjusted	]8750; 10000]	]90.0; 112.5]	0.712	0.421	0.980	-0.042	-0.144	0.091	-5.89
21	adjusted	]8750; 10000]	]112.5; 135.0]	0.758	0.476	1.042	0.163	0.043	0.304	21.44
21	adjusted	]8750; 10000]	]135.0; 157.5]	0.998	0.693	1.296	0.005	-0.127	0.135	0.54
21	adjusted	]8750; 10000]	]157.5; 180.0]	0.913	0.608	1.209	-0.014	-0.124	0.116	-1.54
21	adjusted	]8750; 10000]	[0; 180]	7.176	5.837	8.416	0.378	-0.155	0.916	5.27
21	adjusted	]10000; 11250]	[0.0; 22.5]	1.120	0.769	1.443	0.085	-0.057	0.250	7.58
21	adjusted	]10000; 11250]	]22.5; 45.0]	0.835	0.526	1.124	0.002	-0.126	0.152	0.20
21	adjusted	]10000; 11250]	]45.0; 67.5]	0.918	0.554	1.222	0.056	-0.088	0.196	6.06
21	adjusted	]10000; 11250]	]67.5; 90.0]	1.059	0.698	1.426	0.007	-0.109	0.150	0.67
21	adjusted	]10000; 11250]	]90.0; 112.5]	1.036	0.735	1.373	0.023	-0.112	0.183	2.19
21	adjusted	]10000; 11250]	]112.5; 135.0]	1.035	0.758	1.370	-0.093	-0.212	0.038	-8.99
21	adjusted	]10000; 11250]	]135.0; 157.5]	0.817	0.511	1.134	-0.041	-0.177	0.099	-5.01
21	adjusted	]10000; 11250]	]157.5; 180.0]	0.902	0.588	1.248	-0.044	-0.178	0.110	-4.93
21	adjusted	]10000; 11250]	[0; 180]	7.721	6.279	9.175	-0.006	-0.571	0.571	-0.08
21	adjusted	]11250; 12500]	[0.0; 22.5]	1.056	0.701	1.422	-0.008	-0.153	0.168	-0.79
21	adjusted	]11250; 12500]	]22.5; 45.0]	1.144	0.792	1.452	-0.060	-0.189	0.080	-5.22
21	adjusted	]11250; 12500]	]45.0; 67.5]	1.018	0.692	1.393	0.101	-0.043	0.250	9.94
21	adjusted	]11250; 12500]	]67.5; 90.0]	1.151	0.839	1.498	-0.006	-0.153	0.137	-0.49
21	adjusted	]11250; 12500]	]90.0; 112.5]	1.244	0.897	1.642	0.059	-0.095	0.220	4.74
21	adjusted	]11250; 12500]	]112.5; 135.0]	1.237	0.912	1.594	0.033	-0.101	0.178	2.68
21	adjusted	]11250; 12500]	]135.0; 157.5]	1.042	0.711	1.393	0.164	0.002	0.305	15.78
21	adjusted	]11250; 12500]	]157.5; 180.0]	0.712	0.366	1.036	0.039	-0.092	0.191	5.54
21	adjusted	]11250; 12500]	[0; 180]	8.604	7.159	9.984	0.324	-0.264	0.957	3.76
21	adjusted	]12500; 13750]	[0.0; 22.5]	1.055	0.648	1.477	0.035	-0.139	0.197	3.36
21	adjusted	]12500; 13750]	]22.5; 45.0]	1.331	0.950	1.700	-0.001	-0.165	0.155	-0.10
21	adjusted	]12500; 13750]	]45.0; 67.5]	1.375	0.990	1.763	-0.013	-0.163	0.135	-0.93
21	adjusted	]12500; 13750]	]67.5; 90.0]	1.233	0.842	1.612	0.108	-0.061	0.287	8.75
21	adjusted	]12500; 13750]	]90.0; 112.5]	1.235	0.873	1.599	-0.053	-0.214	0.095	-4.31
21	adjusted	]12500; 13750]	]112.5; 135.0]	1.318	0.944	1.660	-0.049	-0.195	0.111	-3.72
21	adjusted	]12500; 13750]	]135.0; 157.5]	1.271	0.916	1.641	0.050	-0.104	0.202	3.93
21	adjusted	]12500; 13750]	]157.5; 180.0]	1.028	0.677	1.371	-0.031	-0.184	0.115	-3.03
21	adjusted	]12500; 13750]	[0; 180]	9.846	8.311	11.333	0.046	-0.574	0.706	0.46
21	adjusted	]13750; 15000]	[0.0; 22.5]	1.092	0.630	1.542	0.010	-0.175	0.196	0.92
21	adjusted	]13750; 15000]	]22.5; 45.0]	1.075	0.726	1.485	0.171	0.000	0.351	15.87
21	adjusted	]13750; 15000]	]45.0; 67.5]	1.145	0.738	1.568	-0.035	-0.188	0.131	-3.03
21	adjusted	]13750; 15000]	]67.5; 90.0]	1.150	0.761	1.512	-0.122	-0.276	0.037	-10.58
21	adjusted	]13750; 15000]	]90.0; 112.5]	1.681	1.287	2.086	-0.112	-0.276	0.038	-6.69
21	adjusted	]13750; 15000]	]112.5; 135.0]	1.204	0.850	1.620	0.005	-0.164	0.181	0.41
21	adjusted	]13750; 15000]	]135.0; 157.5]	1.192	0.817	1.574	0.034	-0.116	0.200	2.86
21	adjusted	]13750; 15000]	]157.5; 180.0]	1.070	0.692	1.469	0.005	-0.168	0.167	0.49
21	adjusted	]13750; 15000]	[0; 180]	9.608	8.069	11.428	-0.044	-0.744	0.604	-0.45
21	adjusted	]15000; 16250]	[0.0; 22.5]	1.577	1.139	1.973	-0.132	-0.293	0.047	-8.37
21	adjusted	]15000; 16250]	]22.5; 45.0]	1.352	0.898	1.739	-0.031	-0.201	0.135	-2.26
21	adjusted	]15000; 16250]	]45.0; 67.5]	1.587	1.162	2.023	-0.053	-0.215	0.093	-3.34
21	adjusted	]15000; 16250]	]67.5; 90.0]	1.727	1.374	2.164	0.143	-0.031	0.316	8.27
21	adjusted	]15000; 16250]	]90.0; 112.5]	1.635	1.229	2.035	-0.006	-0.167	0.177	-0.35
21	adjusted	]15000; 16250]	]112.5; 135.0]	1.552	1.177	1.940	-0.011	-0.182	0.148	-0.71
21	adjusted	]15000; 16250]	]135.0; 157.5]	1.420	1.018	1.816	-0.051	-0.209	0.142	-3.60
21	adjusted	]15000; 16250]	]157.5; 180.0]	1.183	0.796	1.581	-0.080	-0.248	0.093	-6.79
21	adjusted	]15000; 16250]	[0; 180]	12.032	10.258	13.837	-0.221	-0.846	0.490	-1.84
21	adjusted	]16250; 17500]	[0.0; 22.5]	1.562	1.092	2.074	-0.060	-0.240	0.141	-3.83
21	adjusted	]16250; 17500]	]22.5; 45.0]	1.811	1.376	2.221	-0.155	-0.340	0.016	-8.58
21	adjusted	]16250; 17500]	]45.0; 67.5]	1.197	0.798	1.576	-0.037	-0.217	0.132	-3.08
21	adjusted	]16250; 17500]	]67.5; 90.0]	1.776	1.346	2.191	-0.089	-0.250	0.092	-4.99
21	adjusted	]16250; 17500]	]90.0; 112.5]	1.807	1.402	2.225	-0.027	-0.200	0.137	-1.50
21	adjusted	]16250; 17500]	]112.5; 135.0]	1.652	1.246	2.039	0.101	-0.082	0.278	6.10
21	adjusted	]16250; 17500]	]135.0; 157.5]	1.278	0.846	1.695	0.054	-0.108	0.253	4.26
21	adjusted	]16250; 17500]	]157.5; 180.0]	1.419	0.960	1.853	0.041	-0.137	0.257	2.92
21	adjusted	]16250; 17500]	[0; 180]	12.502	10.608	14.403	-0.171	-0.879	0.679	-1.37
21	adjusted	]17500; 18750]	[0.0; 22.5]	2.080	1.575	2.607	-0.137	-0.327	0.080	-6.60
21	adjusted	]17500; 18750]	]22.5; 45.0]	1.560	1.130	2.048	-0.072	-0.255	0.122	-4.59
21	adjusted	]17500; 18750]	]45.0; 67.5]	1.773	1.364	2.273	-0.008	-0.200	0.167	-0.43
21	adjusted	]17500; 18750]	]67.5; 90.0]	1.932	1.410	2.389	-0.049	-0.217	0.125	-2.54
21	adjusted	]17500; 18750]	]90.0; 112.5]	2.193	1.668	2.696	-0.020	-0.219	0.161	-0.92
21	adjusted	]17500; 18750]	]112.5; 135.0]	1.605	1.158	2.062	0.052	-0.142	0.256	3.22
21	adjusted	]17500; 18750]	]135.0; 157.5]	1.389	0.974	1.815	0.020	-0.189	0.209	1.47
21	adjusted	]17500; 18750]	]157.5; 180.0]	1.376	0.898	1.839	0.069	-0.150	0.302	5.02
21	adjusted	]17500; 18750]	[0; 180]	13.908	11.870	15.921	-0.145	-0.948	0.688	-1.04
21	adjusted	]18750; 20000]	[0.0; 22.5]	1.649	1.151	2.126	-0.185	-0.358	0.023	-11.23
21	adjusted	]18750; 20000]	]22.5; 45.0]	1.810	1.367	2.324	-0.146	-0.334	0.034	-8.07
21	adjusted	]18750; 20000]	]45.0; 67.5]	2.090	1.562	2.538	-0.054	-0.248	0.120	-2.60
21	adjusted	]18750; 20000]	]67.5; 90.0]	2.010	1.498	2.503	-0.101	-0.284	0.092	-5.02
21	adjusted	]18750; 20000]	]90.0; 112.5]	2.148	1.665	2.660	0.093	-0.095	0.309	4.33
21	adjusted	]18750; 20000]	]112.5; 135.0]	1.652	1.190	2.133	-0.096	-0.286	0.094	-5.81
21	adjusted	]18750; 20000]	]135.0; 157.5]	1.297	0.856	1.695	-0.136	-0.323	0.046	-10.47
21	adjusted	]18750; 20000]	]157.5; 180.0]	1.021	0.535	1.513	-0.079	-0.274	0.124	-7.74
21	adjusted	]18750; 20000]	[0; 180]	13.677	11.670	15.779	-0.705	-1.493	0.102	-5.15
21	adjusted	]20000; 21250]	[0.0; 22.5]	1.908	1.398	2.407	-0.049	-0.238	0.165	-2.54
21	adjusted	]20000; 21250]	]22.5; 45.0]	1.838	1.363	2.337	-0.125	-0.300	0.091	-6.79
21	adjusted	]20000; 21250]	]45.0; 67.5]	2.415	1.888	2.938	0.052	-0.151	0.251	2.16
21	adjusted	]20000; 21250]	]67.5; 90.0]	2.360	1.895	2.835	-0.092	-0.292	0.085	-3.88
21	adjusted	]20000; 21250]	]90.0; 112.5]	2.284	1.760	2.805	-0.113	-0.312	0.096	-4.94
21	adjusted	]20000; 21250]	]112.5; 135.0]	1.709	1.206	2.221	-0.029	-0.229	0.190	-1.68
21	adjusted	]20000; 21250]	]135.0; 157.5]	1.582	1.050	2.122	0.081	-0.147	0.316	5.10
21	adjusted	]20000; 21250]	]157.5; 180.0]	0.841	0.368	1.309	-0.138	-0.350	0.090	-16.40
21	adjusted	]20000; 21250]	[0; 180]	14.937	12.864	17.037	-0.411	-1.261	0.357	-2.75
21	adjusted	]21250; 22500]	[0.0; 22.5]	2.393	1.784	2.964	0.098	-0.175	0.319	4.10
21	adjusted	]21250; 22500]	]22.5; 45.0]	1.616	1.093	2.117	0.039	-0.147	0.252	2.42
21	adjusted	]21250; 22500]	]45.0; 67.5]	2.357	1.876	2.831	-0.032	-0.256	0.161	-1.37
21	adjusted	]21250; 22500]	]67.5; 90.0]	2.682	2.184	3.229	0.006	-0.192	0.230	0.23
21	adjusted	]21250; 22500]	]90.0; 112.5]	2.889	2.344	3.459	0.041	-0.173	0.264	1.43
21	adjusted	]21250; 22500]	]112.5; 135.0]	1.528	1.040	1.999	-0.005	-0.230	0.198	-0.31
21	adjusted	]21250; 22500]	]135.0; 157.5]	2.065	1.521	2.626	-0.110	-0.326	0.110	-5.32
21	adjusted	]21250; 22500]	]157.5; 180.0]	1.256	0.756	1.813	-0.023	-0.267	0.227	-1.86
21	adjusted	]21250; 22500]	[0; 180]	16.785	14.076	18.850	0.014	-0.854	0.900	0.09
21	adjusted	]22500; 23750]	[0.0; 22.5]	2.721	2.065	3.305	0.071	-0.185	0.378	2.59
21	adjusted	]22500; 23750]	]22.5; 45.0]	1.763	1.189	2.258	-0.170	-0.376	0.031	-9.62
21	adjusted	]22500; 23750]	]45.0; 67.5]	2.419	1.917	2.968	0.052	-0.153	0.298	2.16
21	adjusted	]22500; 23750]	]67.5; 90.0]	3.091	2.497	3.686	0.104	-0.130	0.334	3.38
21	adjusted	]22500; 23750]	]90.0; 112.5]	2.997	2.469	3.654	0.031	-0.179	0.260	1.02
21	adjusted	]22500; 23750]	]112.5; 135.0]	1.430	0.872	2.013	0.011	-0.225	0.247	0.80
21	adjusted	]22500; 23750]	]135.0; 157.5]	1.712	1.178	2.278	-0.020	-0.252	0.210	-1.14
21	adjusted	]22500; 23750]	]157.5; 180.0]	1.223	0.625	1.729	0.020	-0.189	0.297	1.63
21	adjusted	]22500; 23750]	[0; 180]	17.357	15.111	19.512	0.100	-0.897	0.966	0.58
21	adjusted	]23750; 25000]	[0.0; 22.5]	2.893	2.291	3.467	0.042	-0.208	0.299	1.44
21	adjusted	]23750; 25000]	]22.5; 45.0]	1.991	1.392	2.547	-0.113	-0.343	0.106	-5.70
21	adjusted	]23750; 25000]	]45.0; 67.5]	2.355	1.788	2.904	0.012	-0.215	0.210	0.49
21	adjusted	]23750; 25000]	]67.5; 90.0]	3.032	2.414	3.644	0.034	-0.206	0.284	1.12
21	adjusted	]23750; 25000]	]90.0; 112.5]	2.830	2.282	3.411	0.180	-0.071	0.442	6.37
21	adjusted	]23750; 25000]	]112.5; 135.0]	2.175	1.596	2.749	-0.075	-0.283	0.163	-3.43
21	adjusted	]23750; 25000]	]135.0; 157.5]	1.550	0.986	2.050	0.221	-0.039	0.467	14.27
21	adjusted	]23750; 25000]	]157.5; 180.0]	1.238	0.700	1.881	0.145	-0.122	0.418	11.70
21	adjusted	]23750; 25000]	[0; 180]	18.064	15.572	20.266	0.445	-0.613	1.376	2.47
21	adjusted	[50; 25000]	[0.0; 22.5]	26.488	21.408	31.407	0.281	-1.433	2.127	1.06
21	adjusted	[50; 25000]	]22.5; 45.0]	24.444	20.483	28.137	-0.459	-2.090	1.159	-1.88
21	adjusted	[50; 25000]	]45.0; 67.5]	27.169	23.432	31.094	0.130	-1.448	1.747	0.48
21	adjusted	[50; 25000]	]67.5; 90.0]	29.722	25.898	33.138	0.144	-1.427	1.708	0.48
21	adjusted	[50; 25000]	]90.0; 112.5]	30.167	26.633	34.199	0.075	-1.258	1.638	0.25
21	adjusted	[50; 25000]	]112.5; 135.0]	24.387	20.735	27.814	0.189	-1.286	1.765	0.77
21	adjusted	[50; 25000]	]135.0; 157.5]	22.565	18.694	26.444	0.546	-1.177	2.109	2.42
21	adjusted	[50; 25000]	]157.5; 180.0]	17.643	13.531	21.677	0.255	-1.541	1.852	1.45
21	adjusted	[50; 25000]	[0; 180]	202.585	180.274	224.253	1.162	-7.704	9.138	0.57
30	crude	[50; 1250]	[0.0; 22.5]	0.045	0.039	0.051	0.010	-0.009	0.031	21.69
30	crude	[50; 1250]	]22.5; 45.0]	0.041	0.035	0.047	0.013	-0.009	0.037	31.28
30	crude	[50; 1250]	]45.0; 67.5]	0.041	0.036	0.046	0.029	0.006	0.052	70.37
30	crude	[50; 1250]	]67.5; 90.0]	0.038	0.033	0.043	0.030	0.007	0.061	78.71
30	crude	[50; 1250]	]90.0; 112.5]	0.040	0.035	0.046	0.013	-0.006	0.034	32.39
30	crude	[50; 1250]	]112.5; 135.0]	0.045	0.039	0.050	0.015	-0.004	0.037	32.60
30	crude	[50; 1250]	]135.0; 157.5]	0.046	0.040	0.052	0.008	-0.016	0.028	16.61
30	crude	[50; 1250]	]157.5; 180.0]	0.044	0.038	0.050	0.022	0.003	0.045	49.91
30	crude	[50; 1250]	[0; 180]	0.339	0.319	0.360	0.138	0.062	0.211	40.75
30	crude	]1250; 2500]	[0.0; 22.5]	0.161	0.148	0.174	0.036	-0.002	0.080	22.32
30	crude	]1250; 2500]	]22.5; 45.0]	0.172	0.159	0.185	0.020	-0.019	0.067	11.84
30	crude	]1250; 2500]	]45.0; 67.5]	0.164	0.153	0.177	0.062	0.016	0.112	37.68
30	crude	]1250; 2500]	]67.5; 90.0]	0.168	0.156	0.180	0.007	-0.032	0.054	4.01
30	crude	]1250; 2500]	]90.0; 112.5]	0.175	0.163	0.187	0.030	-0.010	0.082	17.17
30	crude	]1250; 2500]	]112.5; 135.0]	0.156	0.144	0.168	0.049	0.004	0.099	31.14
30	crude	]1250; 2500]	]135.0; 157.5]	0.163	0.152	0.175	0.053	0.011	0.102	32.57
30	crude	]1250; 2500]	]157.5; 180.0]	0.161	0.150	0.175	0.004	-0.030	0.046	2.52
30	crude	]1250; 2500]	[0; 180]	1.321	1.275	1.374	0.261	0.094	0.460	19.75
30	crude	]2500; 3750]	[0.0; 22.5]	0.298	0.280	0.315	0.083	0.023	0.147	27.81
30	crude	]2500; 3750]	]22.5; 45.0]	0.318	0.301	0.336	0.118	0.050	0.188	37.15
30	crude	]2500; 3750]	]45.0; 67.5]	0.307	0.289	0.325	0.006	-0.043	0.062	1.88
30	crude	]2500; 3750]	]67.5; 90.0]	0.288	0.272	0.305	0.077	0.016	0.135	26.62
30	crude	]2500; 3750]	]90.0; 112.5]	0.307	0.291	0.325	0.015	-0.040	0.074	4.78
30	crude	]2500; 3750]	]112.5; 135.0]	0.295	0.279	0.311	0.020	-0.034	0.077	6.93
30	crude	]2500; 3750]	]135.0; 157.5]	0.302	0.284	0.317	0.008	-0.043	0.063	2.54
30	crude	]2500; 3750]	]157.5; 180.0]	0.281	0.264	0.298	0.063	0.002	0.131	22.46
30	crude	]2500; 3750]	[0; 180]	2.394	2.324	2.466	0.389	0.152	0.634	16.25
30	crude	]3750; 5000]	[0.0; 22.5]	0.419	0.398	0.442	0.142	0.053	0.222	33.86
30	crude	]3750; 5000]	]22.5; 45.0]	0.438	0.419	0.459	0.068	-0.004	0.140	15.45
30	crude	]3750; 5000]	]45.0; 67.5]	0.458	0.439	0.481	0.082	0.019	0.164	17.78
30	crude	]3750; 5000]	]67.5; 90.0]	0.451	0.430	0.472	0.057	-0.012	0.129	12.63
30	crude	]3750; 5000]	]90.0; 112.5]	0.432	0.412	0.453	0.096	0.031	0.170	22.11
30	crude	]3750; 5000]	]112.5; 135.0]	0.430	0.410	0.450	0.079	0.003	0.165	18.26
30	crude	]3750; 5000]	]135.0; 157.5]	0.440	0.419	0.462	0.014	-0.049	0.082	3.27
30	crude	]3750; 5000]	]157.5; 180.0]	0.442	0.422	0.465	0.013	-0.066	0.083	2.90
30	crude	]3750; 5000]	[0; 180]	3.510	3.426	3.602	0.549	0.268	0.857	15.65
30	crude	]5000; 6250]	[0.0; 22.5]	0.567	0.542	0.592	0.118	0.027	0.211	20.83
30	crude	]5000; 6250]	]22.5; 45.0]	0.579	0.555	0.606	0.061	-0.013	0.159	10.53
30	crude	]5000; 6250]	]45.0; 67.5]	0.591	0.567	0.617	0.024	-0.068	0.105	4.05
30	crude	]5000; 6250]	]67.5; 90.0]	0.604	0.579	0.628	0.073	-0.004	0.170	12.01
30	crude	]5000; 6250]	]90.0; 112.5]	0.592	0.568	0.619	0.012	-0.069	0.096	2.09
30	crude	]5000; 6250]	]112.5; 135.0]	0.576	0.550	0.599	0.042	-0.042	0.129	7.22
30	crude	]5000; 6250]	]135.0; 157.5]	0.556	0.533	0.581	0.068	-0.018	0.158	12.23
30	crude	]5000; 6250]	]157.5; 180.0]	0.566	0.535	0.589	0.047	-0.047	0.147	8.35
30	crude	]5000; 6250]	[0; 180]	4.631	4.530	4.732	0.445	0.098	0.820	9.61
30	crude	]6250; 7500]	[0.0; 22.5]	0.703	0.673	0.735	0.051	-0.044	0.150	7.20
30	crude	]6250; 7500]	]22.5; 45.0]	0.726	0.698	0.757	0.097	0.003	0.197	13.33
30	crude	]6250; 7500]	]45.0; 67.5]	0.717	0.689	0.748	0.047	-0.040	0.147	6.57
30	crude	]6250; 7500]	]67.5; 90.0]	0.730	0.701	0.760	0.094	0.008	0.198	12.90
30	crude	]6250; 7500]	]90.0; 112.5]	0.746	0.718	0.776	0.046	-0.042	0.146	6.15
30	crude	]6250; 7500]	]112.5; 135.0]	0.729	0.699	0.759	0.046	-0.046	0.144	6.37
30	crude	]6250; 7500]	]135.0; 157.5]	0.695	0.667	0.724	-0.004	-0.090	0.082	-0.51
30	crude	]6250; 7500]	]157.5; 180.0]	0.669	0.639	0.697	-0.002	-0.094	0.089	-0.24
30	crude	]6250; 7500]	[0; 180]	5.715	5.593	5.837	0.376	0.001	0.784	6.58
30	crude	]7500; 8750]	[0.0; 22.5]	0.850	0.817	0.883	0.118	-0.003	0.238	13.93
30	crude	]7500; 8750]	]22.5; 45.0]	0.875	0.842	0.909	0.124	0.017	0.237	14.21
30	crude	]7500; 8750]	]45.0; 67.5]	0.865	0.833	0.894	0.051	-0.053	0.150	5.93
30	crude	]7500; 8750]	]67.5; 90.0]	0.903	0.872	0.938	0.061	-0.058	0.174	6.73
30	crude	]7500; 8750]	]90.0; 112.5]	0.918	0.885	0.953	0.023	-0.083	0.138	2.56
30	crude	]7500; 8750]	]112.5; 135.0]	0.861	0.829	0.894	0.008	-0.100	0.126	0.93
30	crude	]7500; 8750]	]135.0; 157.5]	0.862	0.829	0.897	-0.056	-0.149	0.059	-6.46
30	crude	]7500; 8750]	]157.5; 180.0]	0.842	0.810	0.879	0.024	-0.076	0.132	2.80
30	crude	]7500; 8750]	[0; 180]	6.976	6.828	7.122	0.354	-0.109	0.799	5.08
30	crude	]8750; 10000]	[0.0; 22.5]	0.999	0.963	1.042	0.077	-0.036	0.210	7.71
30	crude	]8750; 10000]	]22.5; 45.0]	1.016	0.979	1.053	0.012	-0.113	0.149	1.15
30	crude	]8750; 10000]	]45.0; 67.5]	0.996	0.958	1.029	0.114	0.008	0.235	11.49
30	crude	]8750; 10000]	]67.5; 90.0]	0.998	0.964	1.032	0.078	-0.039	0.192	7.83
30	crude	]8750; 10000]	]90.0; 112.5]	1.022	0.988	1.061	0.107	-0.008	0.221	10.51
30	crude	]8750; 10000]	]112.5; 135.0]	1.042	1.007	1.078	0.056	-0.053	0.168	5.38
30	crude	]8750; 10000]	]135.0; 157.5]	1.003	0.967	1.039	-0.075	-0.186	0.028	-7.52
30	crude	]8750; 10000]	]157.5; 180.0]	0.971	0.933	1.004	0.017	-0.091	0.142	1.79
30	crude	]8750; 10000]	[0; 180]	8.048	7.895	8.196	0.387	-0.082	0.870	4.80
30	crude	]10000; 11250]	[0.0; 22.5]	1.117	1.079	1.156	0.196	0.032	0.343	17.54
30	crude	]10000; 11250]	]22.5; 45.0]	1.140	1.098	1.177	0.016	-0.112	0.144	1.45
30	crude	]10000; 11250]	]45.0; 67.5]	1.141	1.102	1.177	0.043	-0.089	0.175	3.75
30	crude	]10000; 11250]	]67.5; 90.0]	1.186	1.147	1.227	0.023	-0.104	0.151	1.93
30	crude	]10000; 11250]	]90.0; 112.5]	1.180	1.143	1.220	0.013	-0.113	0.147	1.12
30	crude	]10000; 11250]	]112.5; 135.0]	1.175	1.138	1.213	-0.039	-0.165	0.093	-3.35
30	crude	]10000; 11250]	]135.0; 157.5]	1.114	1.078	1.151	-0.051	-0.167	0.061	-4.59
30	crude	]10000; 11250]	]157.5; 180.0]	1.059	1.021	1.106	-0.031	-0.157	0.119	-2.92
30	crude	]10000; 11250]	[0; 180]	9.113	8.949	9.262	0.170	-0.341	0.738	1.86
30	crude	]11250; 12500]	[0.0; 22.5]	1.229	1.188	1.277	0.033	-0.106	0.173	2.70
30	crude	]11250; 12500]	]22.5; 45.0]	1.258	1.217	1.299	-0.034	-0.173	0.108	-2.68
30	crude	]11250; 12500]	]45.0; 67.5]	1.277	1.241	1.319	0.104	-0.053	0.243	8.12
30	crude	]11250; 12500]	]67.5; 90.0]	1.261	1.219	1.298	0.036	-0.095	0.166	2.82
30	crude	]11250; 12500]	]90.0; 112.5]	1.288	1.251	1.331	0.071	-0.062	0.203	5.49
30	crude	]11250; 12500]	]112.5; 135.0]	1.233	1.193	1.270	0.041	-0.082	0.176	3.36
30	crude	]11250; 12500]	]135.0; 157.5]	1.205	1.166	1.246	0.080	-0.058	0.236	6.60
30	crude	]11250; 12500]	]157.5; 180.0]	1.128	1.087	1.170	0.072	-0.056	0.216	6.42
30	crude	]11250; 12500]	[0; 180]	9.879	9.702	10.045	0.403	-0.151	0.990	4.08
30	crude	]12500; 13750]	[0.0; 22.5]	1.346	1.298	1.394	-0.009	-0.157	0.145	-0.70
30	crude	]12500; 13750]	]22.5; 45.0]	1.379	1.334	1.427	0.027	-0.127	0.184	1.99
30	crude	]12500; 13750]	]45.0; 67.5]	1.379	1.332	1.421	0.092	-0.047	0.232	6.68
30	crude	]12500; 13750]	]67.5; 90.0]	1.395	1.347	1.439	0.056	-0.096	0.197	4.04
30	crude	]12500; 13750]	]90.0; 112.5]	1.400	1.351	1.442	0.049	-0.084	0.202	3.48
30	crude	]12500; 13750]	]112.5; 135.0]	1.344	1.302	1.387	-0.090	-0.219	0.041	-6.71
30	crude	]12500; 13750]	]135.0; 157.5]	1.300	1.255	1.343	0.069	-0.078	0.213	5.34
30	crude	]12500; 13750]	]157.5; 180.0]	1.297	1.253	1.341	-0.067	-0.204	0.077	-5.14
30	crude	]12500; 13750]	[0; 180]	10.841	10.671	11.026	0.128	-0.489	0.786	1.18
30	crude	]13750; 15000]	[0.0; 22.5]	1.493	1.443	1.546	0.154	-0.038	0.335	10.31
30	crude	]13750; 15000]	]22.5; 45.0]	1.465	1.421	1.512	0.062	-0.098	0.221	4.23
30	crude	]13750; 15000]	]45.0; 67.5]	1.495	1.449	1.539	0.082	-0.062	0.254	5.46
30	crude	]13750; 15000]	]67.5; 90.0]	1.576	1.528	1.627	-0.132	-0.272	0.004	-8.36
30	crude	]13750; 15000]	]90.0; 112.5]	1.560	1.514	1.611	-0.063	-0.207	0.094	-4.07
30	crude	]13750; 15000]	]112.5; 135.0]	1.444	1.404	1.489	0.005	-0.131	0.151	0.36
30	crude	]13750; 15000]	]135.0; 157.5]	1.414	1.367	1.461	0.068	-0.080	0.243	4.79
30	crude	]13750; 15000]	]157.5; 180.0]	1.354	1.308	1.401	-0.056	-0.208	0.095	-4.17
30	crude	]13750; 15000]	[0; 180]	11.802	11.601	12.004	0.119	-0.562	0.736	1.00
30	crude	]15000; 16250]	[0.0; 22.5]	1.565	1.515	1.615	-0.034	-0.230	0.129	-2.18
30	crude	]15000; 16250]	]22.5; 45.0]	1.623	1.570	1.670	-0.103	-0.244	0.052	-6.33
30	crude	]15000; 16250]	]45.0; 67.5]	1.550	1.504	1.591	0.088	-0.076	0.245	5.67
30	crude	]15000; 16250]	]67.5; 90.0]	1.564	1.515	1.614	0.076	-0.073	0.220	4.84
30	crude	]15000; 16250]	]90.0; 112.5]	1.589	1.541	1.642	0.011	-0.149	0.163	0.70
30	crude	]15000; 16250]	]112.5; 135.0]	1.567	1.519	1.616	-0.150	-0.295	-0.003	-9.59
30	crude	]15000; 16250]	]135.0; 157.5]	1.554	1.508	1.600	-0.033	-0.176	0.149	-2.13
30	crude	]15000; 16250]	]157.5; 180.0]	1.501	1.453	1.557	0.053	-0.114	0.213	3.52
30	crude	]15000; 16250]	[0; 180]	12.514	12.305	12.721	-0.093	-0.746	0.527	-0.74
30	crude	]16250; 17500]	[0.0; 22.5]	1.672	1.617	1.729	0.006	-0.171	0.196	0.38
30	crude	]16250; 17500]	]22.5; 45.0]	1.758	1.706	1.810	-0.109	-0.279	0.059	-6.18
30	crude	]16250; 17500]	]45.0; 67.5]	1.704	1.656	1.759	-0.095	-0.265	0.062	-5.55
30	crude	]16250; 17500]	]67.5; 90.0]	1.692	1.639	1.742	-0.148	-0.297	0.012	-8.72
30	crude	]16250; 17500]	]90.0; 112.5]	1.678	1.628	1.734	0.056	-0.103	0.219	3.32
30	crude	]16250; 17500]	]112.5; 135.0]	1.640	1.589	1.691	0.051	-0.102	0.221	3.08
30	crude	]16250; 17500]	]135.0; 157.5]	1.707	1.657	1.758	0.027	-0.130	0.198	1.55
30	crude	]16250; 17500]	]157.5; 180.0]	1.650	1.593	1.707	0.066	-0.145	0.260	4.01
30	crude	]16250; 17500]	[0; 180]	13.501	13.306	13.730	-0.146	-0.794	0.604	-1.08
30	crude	]17500; 18750]	[0.0; 22.5]	1.764	1.704	1.822	0.069	-0.111	0.276	3.92
30	crude	]17500; 18750]	]22.5; 45.0]	1.835	1.783	1.890	-0.161	-0.319	0.019	-8.75
30	crude	]17500; 18750]	]45.0; 67.5]	1.831	1.773	1.888	-0.108	-0.276	0.052	-5.90
30	crude	]17500; 18750]	]67.5; 90.0]	1.819	1.769	1.878	-0.127	-0.297	0.036	-7.00
30	crude	]17500; 18750]	]90.0; 112.5]	1.776	1.721	1.825	0.120	-0.044	0.323	6.75
30	crude	]17500; 18750]	]112.5; 135.0]	1.802	1.748	1.857	0.016	-0.178	0.206	0.89
30	crude	]17500; 18750]	]135.0; 157.5]	1.795	1.741	1.845	0.065	-0.110	0.269	3.62
30	crude	]17500; 18750]	]157.5; 180.0]	1.750	1.690	1.810	0.042	-0.160	0.255	2.40
30	crude	]17500; 18750]	[0; 180]	14.372	14.142	14.617	-0.084	-0.776	0.723	-0.58
30	crude	]18750; 20000]	[0.0; 22.5]	1.848	1.784	1.908	-0.091	-0.275	0.114	-4.93
30	crude	]18750; 20000]	]22.5; 45.0]	1.884	1.821	1.940	-0.149	-0.318	0.017	-7.91
30	crude	]18750; 20000]	]45.0; 67.5]	1.914	1.858	1.970	-0.135	-0.310	0.038	-7.07
30	crude	]18750; 20000]	]67.5; 90.0]	1.926	1.867	1.989	-0.141	-0.311	0.044	-7.32
30	crude	]18750; 20000]	]90.0; 112.5]	1.852	1.795	1.909	0.188	0.010	0.397	10.16
30	crude	]18750; 20000]	]112.5; 135.0]	1.913	1.851	1.974	-0.145	-0.312	0.037	-7.59
30	crude	]18750; 20000]	]135.0; 157.5]	1.834	1.779	1.890	-0.090	-0.245	0.082	-4.89
30	crude	]18750; 20000]	]157.5; 180.0]	1.815	1.755	1.876	-0.081	-0.266	0.118	-4.47
30	crude	]18750; 20000]	[0; 180]	14.987	14.756	15.244	-0.644	-1.287	0.158	-4.30
30	crude	]20000; 21250]	[0.0; 22.5]	1.938	1.871	2.001	0.049	-0.148	0.284	2.54
30	crude	]20000; 21250]	]22.5; 45.0]	2.001	1.941	2.060	-0.206	-0.373	-0.046	-10.29
30	crude	]20000; 21250]	]45.0; 67.5]	2.013	1.955	2.073	-0.034	-0.227	0.168	-1.71
30	crude	]20000; 21250]	]67.5; 90.0]	2.025	1.966	2.087	0.055	-0.136	0.251	2.74
30	crude	]20000; 21250]	]90.0; 112.5]	2.012	1.953	2.069	-0.125	-0.314	0.048	-6.21
30	crude	]20000; 21250]	]112.5; 135.0]	1.935	1.879	1.994	-0.054	-0.225	0.134	-2.82
30	crude	]20000; 21250]	]135.0; 157.5]	2.004	1.937	2.062	0.019	-0.196	0.225	0.97
30	crude	]20000; 21250]	]157.5; 180.0]	1.944	1.873	2.007	-0.043	-0.243	0.167	-2.22
30	crude	]20000; 21250]	[0; 180]	15.871	15.629	16.119	-0.339	-1.066	0.445	-2.13
30	crude	]21250; 22500]	[0.0; 22.5]	2.045	1.980	2.115	-0.011	-0.214	0.231	-0.53
30	crude	]21250; 22500]	]22.5; 45.0]	2.062	2.003	2.119	-0.022	-0.208	0.174	-1.06
30	crude	]21250; 22500]	]45.0; 67.5]	2.113	2.055	2.172	0.068	-0.143	0.282	3.21
30	crude	]21250; 22500]	]67.5; 90.0]	2.070	2.004	2.125	0.014	-0.163	0.215	0.68
30	crude	]21250; 22500]	]90.0; 112.5]	2.086	2.027	2.152	0.020	-0.184	0.249	0.95
30	crude	]21250; 22500]	]112.5; 135.0]	2.088	2.032	2.158	-0.096	-0.271	0.088	-4.58
30	crude	]21250; 22500]	]135.0; 157.5]	2.051	1.988	2.114	0.002	-0.192	0.204	0.09
30	crude	]21250; 22500]	]157.5; 180.0]	2.012	1.945	2.080	0.009	-0.210	0.236	0.46
30	crude	]21250; 22500]	[0; 180]	16.528	16.273	16.805	-0.015	-0.857	0.809	-0.09
30	crude	]22500; 23750]	[0.0; 22.5]	2.110	2.039	2.181	0.020	-0.209	0.259	0.94
30	crude	]22500; 23750]	]22.5; 45.0]	2.180	2.122	2.250	-0.090	-0.284	0.119	-4.13
30	crude	]22500; 23750]	]45.0; 67.5]	2.168	2.101	2.234	0.098	-0.135	0.330	4.52
30	crude	]22500; 23750]	]67.5; 90.0]	2.177	2.118	2.238	0.107	-0.081	0.329	4.92
30	crude	]22500; 23750]	]90.0; 112.5]	2.183	2.121	2.247	-0.080	-0.273	0.117	-3.66
30	crude	]22500; 23750]	]112.5; 135.0]	2.121	2.061	2.179	0.042	-0.171	0.267	1.97
30	crude	]22500; 23750]	]135.0; 157.5]	2.076	2.008	2.138	0.097	-0.117	0.349	4.67
30	crude	]22500; 23750]	]157.5; 180.0]	2.110	2.041	2.185	0.022	-0.211	0.252	1.05
30	crude	]22500; 23750]	[0; 180]	17.124	16.876	17.386	0.216	-0.518	1.062	1.26
30	crude	]23750; 25000]	[0.0; 22.5]	2.250	2.177	2.319	-0.002	-0.224	0.251	-0.11
30	crude	]23750; 25000]	]22.5; 45.0]	2.399	2.336	2.472	-0.019	-0.237	0.195	-0.80
30	crude	]23750; 25000]	]45.0; 67.5]	2.318	2.254	2.382	-0.112	-0.313	0.135	-4.81
30	crude	]23750; 25000]	]67.5; 90.0]	2.249	2.183	2.309	0.171	-0.043	0.404	7.61
30	crude	]23750; 25000]	]90.0; 112.5]	2.249	2.188	2.317	0.110	-0.105	0.333	4.88
30	crude	]23750; 25000]	]112.5; 135.0]	2.190	2.124	2.258	0.117	-0.092	0.346	5.33
30	crude	]23750; 25000]	]135.0; 157.5]	2.194	2.126	2.264	-0.067	-0.280	0.154	-3.05
30	crude	]23750; 25000]	]157.5; 180.0]	2.168	2.098	2.243	0.151	-0.081	0.409	6.96
30	crude	]23750; 25000]	[0; 180]	18.019	17.750	18.305	0.348	-0.611	1.312	1.93
30	crude	[50; 25000]	[0.0; 22.5]	25.001	24.521	25.528	0.607	-1.179	2.448	2.43
30	crude	[50; 25000]	]22.5; 45.0]	25.737	25.302	26.236	-0.583	-2.076	0.966	-2.27
30	crude	[50; 25000]	]45.0; 67.5]	25.583	25.112	25.979	0.177	-1.220	1.713	0.69
30	crude	[50; 25000]	]67.5; 90.0]	25.676	25.262	26.130	0.273	-1.104	1.651	1.06
30	crude	[50; 25000]	]90.0; 112.5]	25.546	25.035	25.959	0.716	-0.759	2.272	2.80
30	crude	[50; 25000]	]112.5; 135.0]	25.014	24.583	25.424	0.042	-1.279	1.600	0.17
30	crude	[50; 25000]	]135.0; 157.5]	24.814	24.345	25.236	0.199	-1.252	1.604	0.80
30	crude	[50; 25000]	]157.5; 180.0]	24.342	23.831	24.895	0.252	-1.295	1.940	1.03
30	crude	[50; 25000]	[0; 180]	201.714	198.921	203.965	1.682	-6.370	9.981	0.83
30	adjusted	[50; 1250]	[0.0; 22.5]	-0.012	-0.056	0.028	0.012	-0.011	0.036	-99.69
30	adjusted	[50; 1250]	]22.5; 45.0]	0.047	0.001	0.100	0.015	-0.007	0.041	31.12
30	adjusted	[50; 1250]	]45.0; 67.5]	0.020	-0.022	0.065	0.030	0.009	0.054	148.65
30	adjusted	[50; 1250]	]67.5; 90.0]	0.027	-0.021	0.070	0.026	0.003	0.056	96.40
30	adjusted	[50; 1250]	]90.0; 112.5]	0.027	-0.011	0.070	0.015	-0.006	0.040	54.39
30	adjusted	[50; 1250]	]112.5; 135.0]	-0.006	-0.059	0.044	0.020	-0.001	0.046	-335.34
30	adjusted	[50; 1250]	]135.0; 157.5]	0.008	-0.041	0.056	0.005	-0.016	0.029	57.94
30	adjusted	[50; 1250]	]157.5; 180.0]	0.056	0.008	0.101	0.023	0.004	0.050	41.81
30	adjusted	[50; 1250]	[0; 180]	0.168	-0.017	0.335	0.147	0.073	0.235	87.10
30	adjusted	]1250; 2500]	[0.0; 22.5]	0.101	0.011	0.195	0.047	0.007	0.091	46.40
30	adjusted	]1250; 2500]	]22.5; 45.0]	0.170	0.077	0.268	0.025	-0.017	0.073	14.79
30	adjusted	]1250; 2500]	]45.0; 67.5]	0.233	0.145	0.341	0.068	0.015	0.127	29.09
30	adjusted	]1250; 2500]	]67.5; 90.0]	0.113	0.029	0.212	0.010	-0.030	0.056	8.96
30	adjusted	]1250; 2500]	]90.0; 112.5]	0.177	0.080	0.287	0.029	-0.020	0.078	16.32
30	adjusted	]1250; 2500]	]112.5; 135.0]	0.136	0.036	0.231	0.036	-0.006	0.089	26.81
30	adjusted	]1250; 2500]	]135.0; 157.5]	0.098	0.006	0.192	0.059	0.009	0.113	60.09
30	adjusted	]1250; 2500]	]157.5; 180.0]	0.050	-0.056	0.159	-0.004	-0.038	0.040	-7.68
30	adjusted	]1250; 2500]	[0; 180]	1.077	0.689	1.482	0.270	0.099	0.480	25.06
30	adjusted	]2500; 3750]	[0.0; 22.5]	0.371	0.234	0.516	0.093	0.026	0.168	24.94
30	adjusted	]2500; 3750]	]22.5; 45.0]	0.315	0.164	0.446	0.123	0.054	0.207	39.03
30	adjusted	]2500; 3750]	]45.0; 67.5]	0.390	0.261	0.528	0.004	-0.049	0.068	1.08
30	adjusted	]2500; 3750]	]67.5; 90.0]	0.336	0.201	0.468	0.054	-0.003	0.124	16.10
30	adjusted	]2500; 3750]	]90.0; 112.5]	0.385	0.238	0.535	0.006	-0.052	0.072	1.43
30	adjusted	]2500; 3750]	]112.5; 135.0]	0.373	0.240	0.535	0.011	-0.044	0.071	3.06
30	adjusted	]2500; 3750]	]135.0; 157.5]	0.334	0.186	0.464	-0.002	-0.066	0.055	-0.59
30	adjusted	]2500; 3750]	]157.5; 180.0]	0.164	0.015	0.325	0.049	-0.015	0.114	29.66
30	adjusted	]2500; 3750]	[0; 180]	2.667	2.056	3.276	0.337	0.073	0.592	12.64
30	adjusted	]3750; 5000]	[0.0; 22.5]	0.324	0.156	0.490	0.169	0.084	0.263	52.17
30	adjusted	]3750; 5000]	]22.5; 45.0]	0.347	0.192	0.517	0.075	0.002	0.158	21.66
30	adjusted	]3750; 5000]	]45.0; 67.5]	0.278	0.095	0.458	0.077	0.006	0.157	27.49
30	adjusted	]3750; 5000]	]67.5; 90.0]	0.453	0.255	0.643	0.051	-0.028	0.132	11.28
30	adjusted	]3750; 5000]	]90.0; 112.5]	0.402	0.198	0.571	0.095	0.023	0.182	23.62
30	adjusted	]3750; 5000]	]112.5; 135.0]	0.500	0.326	0.662	0.047	-0.032	0.139	9.32
30	adjusted	]3750; 5000]	]135.0; 157.5]	0.496	0.325	0.661	0.006	-0.065	0.084	1.14
30	adjusted	]3750; 5000]	]157.5; 180.0]	0.430	0.250	0.610	0.006	-0.064	0.083	1.36
30	adjusted	]3750; 5000]	[0; 180]	3.232	2.485	4.024	0.525	0.203	0.869	16.25
30	adjusted	]5000; 6250]	[0.0; 22.5]	0.411	0.187	0.639	0.148	0.052	0.241	35.99
30	adjusted	]5000; 6250]	]22.5; 45.0]	0.636	0.415	0.856	0.066	-0.028	0.151	10.36
30	adjusted	]5000; 6250]	]45.0; 67.5]	0.632	0.423	0.847	0.004	-0.091	0.109	0.67
30	adjusted	]5000; 6250]	]67.5; 90.0]	0.706	0.477	0.926	0.076	-0.012	0.171	10.81
30	adjusted	]5000; 6250]	]90.0; 112.5]	0.675	0.485	0.900	-0.012	-0.097	0.071	-1.82
30	adjusted	]5000; 6250]	]112.5; 135.0]	0.529	0.319	0.764	0.028	-0.051	0.118	5.23
30	adjusted	]5000; 6250]	]135.0; 157.5]	0.557	0.345	0.757	0.055	-0.033	0.162	9.82
30	adjusted	]5000; 6250]	]157.5; 180.0]	0.449	0.245	0.641	0.042	-0.055	0.142	9.37
30	adjusted	]5000; 6250]	[0; 180]	4.594	3.729	5.495	0.406	-0.008	0.799	8.85
30	adjusted	]6250; 7500]	[0.0; 22.5]	0.593	0.365	0.855	0.047	-0.061	0.162	7.93
30	adjusted	]6250; 7500]	]22.5; 45.0]	0.655	0.416	0.900	0.090	-0.017	0.204	13.75
30	adjusted	]6250; 7500]	]45.0; 67.5]	0.777	0.532	1.026	0.025	-0.076	0.128	3.20
30	adjusted	]6250; 7500]	]67.5; 90.0]	0.596	0.353	0.822	0.060	-0.031	0.156	10.12
30	adjusted	]6250; 7500]	]90.0; 112.5]	0.581	0.355	0.804	0.041	-0.058	0.144	7.12
30	adjusted	]6250; 7500]	]112.5; 135.0]	0.748	0.539	0.985	0.029	-0.061	0.153	3.87
30	adjusted	]6250; 7500]	]135.0; 157.5]	0.601	0.365	0.854	0.001	-0.097	0.094	0.19
30	adjusted	]6250; 7500]	]157.5; 180.0]	0.605	0.399	0.838	0.003	-0.086	0.108	0.48
30	adjusted	]6250; 7500]	[0; 180]	5.156	4.253	6.188	0.297	-0.137	0.735	5.75
30	adjusted	]7500; 8750]	[0.0; 22.5]	0.802	0.529	1.096	0.113	-0.029	0.241	14.08
30	adjusted	]7500; 8750]	]22.5; 45.0]	0.569	0.313	0.822	0.119	-0.004	0.233	20.85
30	adjusted	]7500; 8750]	]45.0; 67.5]	0.739	0.483	1.006	0.055	-0.054	0.178	7.49
30	adjusted	]7500; 8750]	]67.5; 90.0]	0.829	0.548	1.052	0.060	-0.050	0.170	7.27
30	adjusted	]7500; 8750]	]90.0; 112.5]	0.582	0.316	0.871	0.004	-0.113	0.120	0.72
30	adjusted	]7500; 8750]	]112.5; 135.0]	0.643	0.398	0.895	0.039	-0.077	0.171	6.11
30	adjusted	]7500; 8750]	]135.0; 157.5]	0.443	0.159	0.723	-0.073	-0.179	0.037	-16.45
30	adjusted	]7500; 8750]	]157.5; 180.0]	0.561	0.303	0.827	-0.020	-0.138	0.094	-3.51
30	adjusted	]7500; 8750]	[0; 180]	5.169	3.950	6.269	0.298	-0.177	0.786	5.77
30	adjusted	]8750; 10000]	[0.0; 22.5]	1.111	0.798	1.464	0.091	-0.046	0.212	8.23
30	adjusted	]8750; 10000]	]22.5; 45.0]	0.748	0.466	1.046	0.052	-0.057	0.197	6.98
30	adjusted	]8750; 10000]	]45.0; 67.5]	0.947	0.617	1.239	0.098	-0.017	0.224	10.39
30	adjusted	]8750; 10000]	]67.5; 90.0]	0.865	0.592	1.153	0.057	-0.073	0.185	6.65
30	adjusted	]8750; 10000]	]90.0; 112.5]	0.730	0.457	1.047	0.112	-0.013	0.236	15.32
30	adjusted	]8750; 10000]	]112.5; 135.0]	0.742	0.461	1.046	0.061	-0.068	0.175	8.20
30	adjusted	]8750; 10000]	]135.0; 157.5]	1.020	0.724	1.309	-0.103	-0.211	0.011	-10.14
30	adjusted	]8750; 10000]	]157.5; 180.0]	1.022	0.742	1.394	0.012	-0.118	0.153	1.20
30	adjusted	]8750; 10000]	[0; 180]	7.185	5.947	8.423	0.381	-0.093	0.942	5.30
30	adjusted	]10000; 11250]	[0.0; 22.5]	1.202	0.856	1.531	0.175	0.026	0.350	14.55
30	adjusted	]10000; 11250]	]22.5; 45.0]	0.769	0.444	1.090	0.016	-0.128	0.154	2.07
30	adjusted	]10000; 11250]	]45.0; 67.5]	0.897	0.610	1.224	0.045	-0.092	0.190	4.99
30	adjusted	]10000; 11250]	]67.5; 90.0]	0.974	0.658	1.326	0.003	-0.128	0.138	0.26
30	adjusted	]10000; 11250]	]90.0; 112.5]	1.082	0.785	1.393	0.016	-0.123	0.144	1.44
30	adjusted	]10000; 11250]	]112.5; 135.0]	1.094	0.813	1.406	-0.078	-0.201	0.050	-7.15
30	adjusted	]10000; 11250]	]135.0; 157.5]	0.834	0.516	1.166	-0.094	-0.211	0.042	-11.23
30	adjusted	]10000; 11250]	]157.5; 180.0]	0.915	0.579	1.264	-0.085	-0.228	0.060	-9.34
30	adjusted	]10000; 11250]	[0; 180]	7.768	6.490	9.195	-0.004	-0.577	0.584	-0.05
30	adjusted	]11250; 12500]	[0.0; 22.5]	1.230	0.866	1.598	-0.009	-0.166	0.149	-0.75
30	adjusted	]11250; 12500]	]22.5; 45.0]	1.088	0.782	1.419	-0.018	-0.149	0.125	-1.70
30	adjusted	]11250; 12500]	]45.0; 67.5]	0.982	0.632	1.324	0.098	-0.050	0.247	9.95
30	adjusted	]11250; 12500]	]67.5; 90.0]	1.040	0.634	1.401	0.023	-0.126	0.173	2.25
30	adjusted	]11250; 12500]	]90.0; 112.5]	1.085	0.739	1.429	0.074	-0.073	0.222	6.83
30	adjusted	]11250; 12500]	]112.5; 135.0]	1.316	0.987	1.681	0.003	-0.126	0.144	0.26
30	adjusted	]11250; 12500]	]135.0; 157.5]	1.103	0.783	1.415	0.071	-0.068	0.237	6.42
30	adjusted	]11250; 12500]	]157.5; 180.0]	0.857	0.537	1.198	0.090	-0.049	0.240	10.49
30	adjusted	]11250; 12500]	[0; 180]	8.702	7.213	10.092	0.332	-0.276	0.919	3.81
30	adjusted	]12500; 13750]	[0.0; 22.5]	1.286	0.888	1.722	-0.009	-0.176	0.166	-0.68
30	adjusted	]12500; 13750]	]22.5; 45.0]	1.282	0.894	1.670	0.050	-0.105	0.217	3.92
30	adjusted	]12500; 13750]	]45.0; 67.5]	1.337	0.981	1.739	0.053	-0.097	0.221	4.00
30	adjusted	]12500; 13750]	]67.5; 90.0]	1.140	0.775	1.479	0.044	-0.103	0.210	3.87
30	adjusted	]12500; 13750]	]90.0; 112.5]	1.077	0.723	1.444	0.071	-0.084	0.239	6.61
30	adjusted	]12500; 13750]	]112.5; 135.0]	1.277	0.935	1.652	-0.106	-0.244	0.025	-8.34
30	adjusted	]12500; 13750]	]135.0; 157.5]	1.205	0.819	1.540	0.045	-0.101	0.217	3.70
30	adjusted	]12500; 13750]	]157.5; 180.0]	1.271	0.885	1.616	-0.102	-0.248	0.043	-8.04
30	adjusted	]12500; 13750]	[0; 180]	9.876	8.221	11.531	0.046	-0.641	0.675	0.47
30	adjusted	]13750; 15000]	[0.0; 22.5]	1.075	0.635	1.533	0.110	-0.076	0.316	10.21
30	adjusted	]13750; 15000]	]22.5; 45.0]	1.092	0.695	1.479	0.090	-0.047	0.274	8.25
30	adjusted	]13750; 15000]	]45.0; 67.5]	1.323	0.952	1.719	0.056	-0.107	0.244	4.25
30	adjusted	]13750; 15000]	]67.5; 90.0]	0.941	0.531	1.332	-0.150	-0.316	-0.003	-15.92
30	adjusted	]13750; 15000]	]90.0; 112.5]	1.638	1.258	2.074	-0.077	-0.248	0.087	-4.70
30	adjusted	]13750; 15000]	]112.5; 135.0]	1.309	0.944	1.629	-0.012	-0.160	0.135	-0.92
30	adjusted	]13750; 15000]	]135.0; 157.5]	1.134	0.795	1.514	0.006	-0.139	0.176	0.56
30	adjusted	]13750; 15000]	]157.5; 180.0]	1.103	0.728	1.455	-0.063	-0.223	0.092	-5.68
30	adjusted	]13750; 15000]	[0; 180]	9.615	7.873	11.304	-0.039	-0.696	0.697	-0.41
30	adjusted	]15000; 16250]	[0.0; 22.5]	1.692	1.287	2.147	-0.062	-0.231	0.121	-3.67
30	adjusted	]15000; 16250]	]22.5; 45.0]	1.435	1.029	1.859	-0.103	-0.271	0.062	-7.20
30	adjusted	]15000; 16250]	]45.0; 67.5]	1.559	1.145	1.936	0.050	-0.115	0.221	3.21
30	adjusted	]15000; 16250]	]67.5; 90.0]	1.466	1.055	1.839	0.100	-0.069	0.258	6.80
30	adjusted	]15000; 16250]	]90.0; 112.5]	1.445	1.037	1.871	0.014	-0.150	0.189	0.94
30	adjusted	]15000; 16250]	]112.5; 135.0]	1.661	1.247	2.078	-0.199	-0.349	-0.039	-12.01
30	adjusted	]15000; 16250]	]135.0; 157.5]	1.548	1.118	1.924	-0.073	-0.229	0.092	-4.73
30	adjusted	]15000; 16250]	]157.5; 180.0]	1.236	0.849	1.638	0.049	-0.120	0.223	3.93
30	adjusted	]15000; 16250]	[0; 180]	12.042	10.281	13.868	-0.226	-0.844	0.495	-1.88
30	adjusted	]16250; 17500]	[0.0; 22.5]	1.483	0.998	1.933	-0.000	-0.216	0.197	-0.01
30	adjusted	]16250; 17500]	]22.5; 45.0]	1.717	1.298	2.154	-0.128	-0.315	0.037	-7.47
30	adjusted	]16250; 17500]	]45.0; 67.5]	1.521	1.081	1.931	-0.082	-0.262	0.090	-5.37
30	adjusted	]16250; 17500]	]67.5; 90.0]	1.733	1.308	2.148	-0.090	-0.263	0.081	-5.21
30	adjusted	]16250; 17500]	]90.0; 112.5]	1.740	1.353	2.192	0.039	-0.136	0.210	2.23
30	adjusted	]16250; 17500]	]112.5; 135.0]	1.572	1.145	1.949	0.059	-0.110	0.240	3.73
30	adjusted	]16250; 17500]	]135.0; 157.5]	1.359	0.885	1.838	0.016	-0.172	0.187	1.20
30	adjusted	]16250; 17500]	]157.5; 180.0]	1.376	0.886	1.839	0.015	-0.175	0.234	1.12
30	adjusted	]16250; 17500]	[0; 180]	12.500	10.747	14.354	-0.171	-0.877	0.512	-1.37
30	adjusted	]17500; 18750]	[0.0; 22.5]	1.712	1.245	2.215	0.010	-0.175	0.197	0.61
30	adjusted	]17500; 18750]	]22.5; 45.0]	1.734	1.283	2.199	-0.167	-0.355	0.012	-9.62
30	adjusted	]17500; 18750]	]45.0; 67.5]	2.092	1.661	2.580	-0.092	-0.278	0.093	-4.41
30	adjusted	]17500; 18750]	]67.5; 90.0]	1.853	1.427	2.323	-0.112	-0.298	0.078	-6.04
30	adjusted	]17500; 18750]	]90.0; 112.5]	1.561	1.086	2.042	0.091	-0.111	0.285	5.81
30	adjusted	]17500; 18750]	]112.5; 135.0]	1.958	1.494	2.370	0.026	-0.182	0.199	1.32
30	adjusted	]17500; 18750]	]135.0; 157.5]	1.597	1.185	2.055	0.058	-0.136	0.270	3.61
30	adjusted	]17500; 18750]	]157.5; 180.0]	1.416	0.949	1.867	0.051	-0.163	0.287	3.60
30	adjusted	]17500; 18750]	[0; 180]	13.923	11.882	15.837	-0.136	-0.984	0.604	-0.97
30	adjusted	]18750; 20000]	[0.0; 22.5]	1.582	1.063	2.070	-0.098	-0.303	0.129	-6.19
30	adjusted	]18750; 20000]	]22.5; 45.0]	1.666	1.225	2.120	-0.132	-0.303	0.056	-7.94
30	adjusted	]18750; 20000]	]45.0; 67.5]	1.909	1.428	2.391	-0.136	-0.307	0.067	-7.13
30	adjusted	]18750; 20000]	]67.5; 90.0]	1.860	1.399	2.349	-0.148	-0.313	0.044	-7.95
30	adjusted	]18750; 20000]	]90.0; 112.5]	2.055	1.559	2.543	0.192	-0.018	0.404	9.35
30	adjusted	]18750; 20000]	]112.5; 135.0]	1.591	1.075	2.020	-0.135	-0.316	0.049	-8.46
30	adjusted	]18750; 20000]	]135.0; 157.5]	1.622	1.162	2.113	-0.145	-0.322	0.040	-8.96
30	adjusted	]18750; 20000]	]157.5; 180.0]	1.326	0.864	1.790	-0.095	-0.295	0.113	-7.19
30	adjusted	]18750; 20000]	[0; 180]	13.610	11.541	15.801	-0.697	-1.454	0.071	-5.12
30	adjusted	]20000; 21250]	[0.0; 22.5]	1.939	1.394	2.424	0.017	-0.206	0.228	0.87
30	adjusted	]20000; 21250]	]22.5; 45.0]	1.988	1.432	2.473	-0.192	-0.361	-0.011	-9.65
30	adjusted	]20000; 21250]	]45.0; 67.5]	2.237	1.702	2.737	-0.012	-0.211	0.209	-0.53
30	adjusted	]20000; 21250]	]67.5; 90.0]	2.135	1.625	2.676	0.047	-0.138	0.253	2.21
30	adjusted	]20000; 21250]	]90.0; 112.5]	2.226	1.735	2.699	-0.096	-0.299	0.087	-4.32
30	adjusted	]20000; 21250]	]112.5; 135.0]	1.391	0.926	1.897	-0.068	-0.268	0.145	-4.88
30	adjusted	]20000; 21250]	]135.0; 157.5]	1.470	0.919	2.009	0.014	-0.185	0.264	0.97
30	adjusted	]20000; 21250]	]157.5; 180.0]	1.530	1.013	2.011	-0.117	-0.332	0.141	-7.64
30	adjusted	]20000; 21250]	[0; 180]	14.916	12.766	17.208	-0.406	-1.233	0.424	-2.72
30	adjusted	]21250; 22500]	[0.0; 22.5]	2.262	1.702	2.891	0.008	-0.239	0.233	0.34
30	adjusted	]21250; 22500]	]22.5; 45.0]	1.938	1.462	2.447	0.032	-0.173	0.242	1.67
30	adjusted	]21250; 22500]	]45.0; 67.5]	1.960	1.419	2.480	0.118	-0.094	0.350	6.01
30	adjusted	]21250; 22500]	]67.5; 90.0]	2.539	2.020	3.033	0.003	-0.189	0.197	0.12
30	adjusted	]21250; 22500]	]90.0; 112.5]	2.398	1.848	2.901	0.013	-0.210	0.256	0.52
30	adjusted	]21250; 22500]	]112.5; 135.0]	1.948	1.435	2.466	-0.106	-0.291	0.088	-5.45
30	adjusted	]21250; 22500]	]135.0; 157.5]	1.762	1.234	2.355	-0.023	-0.221	0.203	-1.29
30	adjusted	]21250; 22500]	]157.5; 180.0]	1.878	1.322	2.438	-0.027	-0.242	0.239	-1.43
30	adjusted	]21250; 22500]	[0; 180]	16.686	14.546	18.926	0.017	-0.868	0.836	0.10
30	adjusted	]22500; 23750]	[0.0; 22.5]	2.599	1.947	3.221	-0.018	-0.239	0.246	-0.70
30	adjusted	]22500; 23750]	]22.5; 45.0]	2.056	1.545	2.590	-0.081	-0.288	0.137	-3.92
30	adjusted	]22500; 23750]	]45.0; 67.5]	2.184	1.619	2.776	0.132	-0.100	0.360	6.03
30	adjusted	]22500; 23750]	]67.5; 90.0]	2.516	1.987	3.025	0.109	-0.101	0.342	4.34
30	adjusted	]22500; 23750]	]90.0; 112.5]	2.497	1.975	3.133	-0.106	-0.330	0.127	-4.24
30	adjusted	]22500; 23750]	]112.5; 135.0]	2.249	1.697	2.762	-0.002	-0.234	0.225	-0.07
30	adjusted	]22500; 23750]	]135.0; 157.5]	1.529	1.034	2.080	0.082	-0.151	0.318	5.34
30	adjusted	]22500; 23750]	]157.5; 180.0]	1.630	1.056	2.220	-0.014	-0.242	0.258	-0.84
30	adjusted	]22500; 23750]	[0; 180]	17.259	14.797	19.573	0.103	-0.810	1.052	0.59
30	adjusted	]23750; 25000]	[0.0; 22.5]	2.494	1.867	3.052	-0.059	-0.282	0.175	-2.37
30	adjusted	]23750; 25000]	]22.5; 45.0]	2.266	1.709	2.884	0.013	-0.226	0.251	0.56
30	adjusted	]23750; 25000]	]45.0; 67.5]	2.381	1.838	2.947	-0.087	-0.316	0.139	-3.65
30	adjusted	]23750; 25000]	]67.5; 90.0]	2.773	2.209	3.306	0.207	-0.026	0.445	7.48
30	adjusted	]23750; 25000]	]90.0; 112.5]	2.684	2.167	3.247	0.134	-0.096	0.390	4.98
30	adjusted	]23750; 25000]	]112.5; 135.0]	2.238	1.648	2.836	0.148	-0.085	0.387	6.62
30	adjusted	]23750; 25000]	]135.0; 157.5]	1.660	1.132	2.232	-0.083	-0.315	0.172	-4.97
30	adjusted	]23750; 25000]	]157.5; 180.0]	1.581	1.004	2.123	0.158	-0.110	0.427	10.02
30	adjusted	]23750; 25000]	[0; 180]	18.078	15.777	20.425	0.432	-0.428	1.395	2.39
30	adjusted	[50; 25000]	[0.0; 22.5]	26.644	22.028	31.514	0.473	-1.333	2.290	1.77
30	adjusted	[50; 25000]	]22.5; 45.0]	24.934	21.176	28.816	-0.323	-1.897	1.128	-1.30
30	adjusted	[50; 25000]	]45.0; 67.5]	26.632	22.559	30.644	0.212	-1.515	1.711	0.80
30	adjusted	[50; 25000]	]67.5; 90.0]	27.203	23.439	30.874	0.325	-1.029	1.867	1.20
30	adjusted	[50; 25000]	]90.0; 112.5]	27.539	23.863	31.514	0.735	-0.905	2.202	2.67
30	adjusted	[50; 25000]	]112.5; 135.0]	25.761	22.302	29.276	-0.124	-1.571	1.373	-0.48
30	adjusted	[50; 25000]	]135.0; 157.5]	22.336	18.649	26.197	-0.089	-1.489	1.607	-0.40
30	adjusted	[50; 25000]	]157.5; 180.0]	21.393	17.606	25.617	-0.051	-1.805	1.717	-0.24
30	adjusted	[50; 25000]	[0; 180]	202.442	180.002	223.343	1.158	-7.205	9.743	0.57
90	crude	[50; 1250]	[0.0; 22.5]	0.046	0.040	0.052	0.002	-0.015	0.026	4.18
90	crude	[50; 1250]	]22.5; 45.0]	0.043	0.037	0.049	0.011	-0.008	0.035	25.50
90	crude	[50; 1250]	]45.0; 67.5]	0.040	0.034	0.045	0.025	0.004	0.049	63.83
90	crude	[50; 1250]	]67.5; 90.0]	0.039	0.034	0.045	0.035	0.009	0.063	88.56
90	crude	[50; 1250]	]90.0; 112.5]	0.040	0.035	0.046	0.039	0.016	0.067	96.33
90	crude	[50; 1250]	]112.5; 135.0]	0.049	0.043	0.055	0.000	-0.018	0.023	0.03
90	crude	[50; 1250]	]135.0; 157.5]	0.042	0.037	0.049	0.026	0.007	0.055	62.45
90	crude	[50; 1250]	]157.5; 180.0]	0.041	0.034	0.046	0.004	-0.012	0.023	9.11
90	crude	[50; 1250]	[0; 180]	0.340	0.319	0.363	0.142	0.068	0.219	41.79
90	crude	]1250; 2500]	[0.0; 22.5]	0.165	0.152	0.177	0.051	0.003	0.095	30.93
90	crude	]1250; 2500]	]22.5; 45.0]	0.170	0.158	0.183	0.024	-0.017	0.064	13.89
90	crude	]1250; 2500]	]45.0; 67.5]	0.176	0.162	0.187	0.028	-0.008	0.074	15.79
90	crude	]1250; 2500]	]67.5; 90.0]	0.165	0.152	0.177	0.055	0.014	0.107	33.19
90	crude	]1250; 2500]	]90.0; 112.5]	0.163	0.152	0.174	-0.001	-0.037	0.042	-0.60
90	crude	]1250; 2500]	]112.5; 135.0]	0.161	0.150	0.173	0.054	0.006	0.101	33.86
90	crude	]1250; 2500]	]135.0; 157.5]	0.158	0.147	0.171	0.036	-0.002	0.080	22.41
90	crude	]1250; 2500]	]157.5; 180.0]	0.167	0.155	0.180	0.016	-0.025	0.061	9.29
90	crude	]1250; 2500]	[0; 180]	1.325	1.275	1.374	0.262	0.097	0.438	19.74
90	crude	]2500; 3750]	[0.0; 22.5]	0.318	0.300	0.336	0.086	0.020	0.155	26.95
90	crude	]2500; 3750]	]22.5; 45.0]	0.311	0.293	0.328	0.064	0.006	0.126	20.46
90	crude	]2500; 3750]	]45.0; 67.5]	0.313	0.296	0.330	0.041	-0.021	0.105	13.25
90	crude	]2500; 3750]	]67.5; 90.0]	0.288	0.272	0.305	0.093	0.035	0.157	32.25
90	crude	]2500; 3750]	]90.0; 112.5]	0.302	0.286	0.323	0.006	-0.045	0.060	2.10
90	crude	]2500; 3750]	]112.5; 135.0]	0.299	0.279	0.314	0.036	-0.020	0.093	11.91
90	crude	]2500; 3750]	]135.0; 157.5]	0.293	0.277	0.310	0.032	-0.028	0.090	10.79
90	crude	]2500; 3750]	]157.5; 180.0]	0.275	0.258	0.292	0.028	-0.025	0.084	10.10
90	crude	]2500; 3750]	[0; 180]	2.400	2.328	2.467	0.385	0.147	0.634	16.05
90	crude	]3750; 5000]	[0.0; 22.5]	0.429	0.408	0.451	0.085	0.014	0.160	19.91
90	crude	]3750; 5000]	]22.5; 45.0]	0.445	0.423	0.465	0.104	0.035	0.190	23.42
90	crude	]3750; 5000]	]45.0; 67.5]	0.452	0.431	0.474	0.142	0.054	0.218	31.38
90	crude	]3750; 5000]	]67.5; 90.0]	0.467	0.444	0.489	0.034	-0.035	0.109	7.37
90	crude	]3750; 5000]	]90.0; 112.5]	0.435	0.414	0.458	0.105	0.027	0.183	24.09
90	crude	]3750; 5000]	]112.5; 135.0]	0.442	0.422	0.465	0.012	-0.057	0.086	2.81
90	crude	]3750; 5000]	]135.0; 157.5]	0.425	0.405	0.445	0.040	-0.026	0.103	9.44
90	crude	]3750; 5000]	]157.5; 180.0]	0.417	0.397	0.442	0.012	-0.053	0.084	2.76
90	crude	]3750; 5000]	[0; 180]	3.512	3.430	3.606	0.535	0.192	0.849	15.23
90	crude	]5000; 6250]	[0.0; 22.5]	0.556	0.528	0.580	0.124	0.041	0.225	22.37
90	crude	]5000; 6250]	]22.5; 45.0]	0.607	0.582	0.633	0.055	-0.031	0.135	8.98
90	crude	]5000; 6250]	]45.0; 67.5]	0.613	0.588	0.638	0.097	0.014	0.196	15.89
90	crude	]5000; 6250]	]67.5; 90.0]	0.596	0.571	0.618	0.041	-0.038	0.120	6.91
90	crude	]5000; 6250]	]90.0; 112.5]	0.596	0.569	0.621	-0.016	-0.084	0.071	-2.69
90	crude	]5000; 6250]	]112.5; 135.0]	0.577	0.554	0.604	0.058	-0.020	0.143	9.98
90	crude	]5000; 6250]	]135.0; 157.5]	0.570	0.546	0.593	0.001	-0.079	0.088	0.13
90	crude	]5000; 6250]	]157.5; 180.0]	0.525	0.499	0.548	0.087	-0.005	0.182	16.64
90	crude	]5000; 6250]	[0; 180]	4.640	4.531	4.748	0.447	0.118	0.826	9.64
90	crude	]6250; 7500]	[0.0; 22.5]	0.717	0.689	0.752	0.089	-0.012	0.199	12.38
90	crude	]6250; 7500]	]22.5; 45.0]	0.714	0.687	0.742	0.104	0.014	0.215	14.58
90	crude	]6250; 7500]	]45.0; 67.5]	0.749	0.721	0.775	0.058	-0.032	0.154	7.72
90	crude	]6250; 7500]	]67.5; 90.0]	0.721	0.694	0.749	0.057	-0.034	0.153	7.84
90	crude	]6250; 7500]	]90.0; 112.5]	0.747	0.718	0.774	0.056	-0.037	0.174	7.49
90	crude	]6250; 7500]	]112.5; 135.0]	0.712	0.688	0.745	-0.040	-0.131	0.036	-5.60
90	crude	]6250; 7500]	]135.0; 157.5]	0.701	0.672	0.730	0.068	-0.029	0.174	9.71
90	crude	]6250; 7500]	]157.5; 180.0]	0.663	0.636	0.693	0.003	-0.082	0.094	0.40
90	crude	]6250; 7500]	[0; 180]	5.725	5.606	5.838	0.394	0.003	0.785	6.88
90	crude	]7500; 8750]	[0.0; 22.5]	0.852	0.821	0.886	0.144	0.025	0.270	16.87
90	crude	]7500; 8750]	]22.5; 45.0]	0.877	0.848	0.909	0.134	0.026	0.268	15.25
90	crude	]7500; 8750]	]45.0; 67.5]	0.909	0.877	0.941	0.027	-0.074	0.145	2.98
90	crude	]7500; 8750]	]67.5; 90.0]	0.914	0.880	0.946	0.066	-0.041	0.178	7.21
90	crude	]7500; 8750]	]90.0; 112.5]	0.888	0.856	0.922	0.056	-0.043	0.181	6.32
90	crude	]7500; 8750]	]112.5; 135.0]	0.880	0.851	0.915	-0.019	-0.129	0.078	-2.19
90	crude	]7500; 8750]	]135.0; 157.5]	0.877	0.843	0.908	-0.046	-0.154	0.060	-5.25
90	crude	]7500; 8750]	]157.5; 180.0]	0.787	0.755	0.818	-0.011	-0.117	0.093	-1.35
90	crude	]7500; 8750]	[0; 180]	6.985	6.845	7.119	0.351	-0.081	0.807	5.02
90	crude	]8750; 10000]	[0.0; 22.5]	1.003	0.964	1.041	0.044	-0.062	0.178	4.39
90	crude	]8750; 10000]	]22.5; 45.0]	1.040	1.003	1.074	0.007	-0.101	0.119	0.65
90	crude	]8750; 10000]	]45.0; 67.5]	1.031	0.996	1.065	0.075	-0.049	0.212	7.28
90	crude	]8750; 10000]	]67.5; 90.0]	1.021	0.984	1.056	0.097	-0.012	0.222	9.46
90	crude	]8750; 10000]	]90.0; 112.5]	1.045	1.011	1.084	0.112	-0.009	0.231	10.67
90	crude	]8750; 10000]	]112.5; 135.0]	1.013	0.975	1.047	0.046	-0.061	0.159	4.56
90	crude	]8750; 10000]	]135.0; 157.5]	0.985	0.952	1.021	0.027	-0.085	0.140	2.70
90	crude	]8750; 10000]	]157.5; 180.0]	0.921	0.882	0.958	-0.005	-0.115	0.121	-0.53
90	crude	]8750; 10000]	[0; 180]	8.059	7.911	8.220	0.402	-0.082	0.861	4.99
90	crude	]10000; 11250]	[0.0; 22.5]	1.114	1.073	1.153	0.137	-0.001	0.293	12.34
90	crude	]10000; 11250]	]22.5; 45.0]	1.134	1.093	1.167	0.042	-0.100	0.178	3.67
90	crude	]10000; 11250]	]45.0; 67.5]	1.192	1.154	1.231	0.003	-0.130	0.142	0.28
90	crude	]10000; 11250]	]67.5; 90.0]	1.196	1.158	1.237	-0.015	-0.143	0.106	-1.24
90	crude	]10000; 11250]	]90.0; 112.5]	1.192	1.153	1.230	0.058	-0.067	0.193	4.87
90	crude	]10000; 11250]	]112.5; 135.0]	1.154	1.117	1.194	0.046	-0.078	0.179	4.00
90	crude	]10000; 11250]	]135.0; 157.5]	1.130	1.093	1.170	-0.097	-0.228	0.028	-8.59
90	crude	]10000; 11250]	]157.5; 180.0]	1.019	0.979	1.059	0.004	-0.128	0.142	0.43
90	crude	]10000; 11250]	[0; 180]	9.131	8.973	9.291	0.179	-0.408	0.668	1.96
90	crude	]11250; 12500]	[0.0; 22.5]	1.240	1.196	1.285	-0.030	-0.166	0.101	-2.46
90	crude	]11250; 12500]	]22.5; 45.0]	1.266	1.223	1.309	0.072	-0.057	0.230	5.66
90	crude	]11250; 12500]	]45.0; 67.5]	1.271	1.230	1.312	0.086	-0.056	0.238	6.78
90	crude	]11250; 12500]	]67.5; 90.0]	1.268	1.224	1.307	0.046	-0.088	0.186	3.59
90	crude	]11250; 12500]	]90.0; 112.5]	1.316	1.272	1.355	0.045	-0.083	0.196	3.41
90	crude	]11250; 12500]	]112.5; 135.0]	1.266	1.232	1.305	0.099	-0.033	0.238	7.84
90	crude	]11250; 12500]	]135.0; 157.5]	1.184	1.144	1.221	0.048	-0.082	0.177	4.03
90	crude	]11250; 12500]	]157.5; 180.0]	1.093	1.053	1.132	0.065	-0.067	0.197	5.93
90	crude	]11250; 12500]	[0; 180]	9.902	9.733	10.069	0.430	-0.137	1.073	4.34
90	crude	]12500; 13750]	[0.0; 22.5]	1.367	1.322	1.415	0.064	-0.090	0.231	4.65
90	crude	]12500; 13750]	]22.5; 45.0]	1.353	1.313	1.401	0.132	-0.017	0.277	9.75
90	crude	]12500; 13750]	]45.0; 67.5]	1.393	1.350	1.435	0.017	-0.123	0.162	1.26
90	crude	]12500; 13750]	]67.5; 90.0]	1.438	1.393	1.486	-0.138	-0.271	0.001	-9.61
90	crude	]12500; 13750]	]90.0; 112.5]	1.423	1.382	1.465	-0.002	-0.139	0.145	-0.13
90	crude	]12500; 13750]	]112.5; 135.0]	1.390	1.345	1.433	0.023	-0.115	0.150	1.64
90	crude	]12500; 13750]	]135.0; 157.5]	1.306	1.261	1.347	0.000	-0.125	0.143	0.02
90	crude	]12500; 13750]	]157.5; 180.0]	1.191	1.148	1.233	0.045	-0.110	0.186	3.79
90	crude	]12500; 13750]	[0; 180]	10.862	10.688	11.047	0.141	-0.481	0.776	1.30
90	crude	]13750; 15000]	[0.0; 22.5]	1.496	1.444	1.543	0.042	-0.105	0.222	2.79
90	crude	]13750; 15000]	]22.5; 45.0]	1.509	1.460	1.560	0.185	0.026	0.356	12.28
90	crude	]13750; 15000]	]45.0; 67.5]	1.504	1.457	1.551	0.011	-0.139	0.182	0.72
90	crude	]13750; 15000]	]67.5; 90.0]	1.596	1.551	1.649	-0.164	-0.313	-0.003	-10.26
90	crude	]13750; 15000]	]90.0; 112.5]	1.472	1.426	1.513	0.027	-0.130	0.178	1.83
90	crude	]13750; 15000]	]112.5; 135.0]	1.508	1.457	1.556	0.155	-0.006	0.327	10.24
90	crude	]13750; 15000]	]135.0; 157.5]	1.435	1.391	1.478	-0.034	-0.172	0.106	-2.37
90	crude	]13750; 15000]	]157.5; 180.0]	1.297	1.252	1.340	-0.061	-0.199	0.083	-4.73
90	crude	]13750; 15000]	[0; 180]	11.818	11.631	12.021	0.160	-0.485	0.833	1.36
90	crude	]15000; 16250]	[0.0; 22.5]	1.641	1.586	1.689	-0.058	-0.228	0.129	-3.52
90	crude	]15000; 16250]	]22.5; 45.0]	1.627	1.577	1.673	0.006	-0.158	0.177	0.36
90	crude	]15000; 16250]	]45.0; 67.5]	1.536	1.488	1.587	0.018	-0.128	0.186	1.15
90	crude	]15000; 16250]	]67.5; 90.0]	1.592	1.545	1.638	0.050	-0.114	0.198	3.14
90	crude	]15000; 16250]	]90.0; 112.5]	1.553	1.505	1.601	-0.026	-0.182	0.113	-1.68
90	crude	]15000; 16250]	]112.5; 135.0]	1.533	1.487	1.588	0.045	-0.117	0.200	2.93
90	crude	]15000; 16250]	]135.0; 157.5]	1.572	1.518	1.621	-0.150	-0.284	0.001	-9.53
90	crude	]15000; 16250]	]157.5; 180.0]	1.492	1.441	1.543	0.012	-0.143	0.201	0.79
90	crude	]15000; 16250]	[0; 180]	12.544	12.325	12.757	-0.103	-0.748	0.511	-0.82
90	crude	]16250; 17500]	[0.0; 22.5]	1.724	1.670	1.782	-0.151	-0.312	0.017	-8.78
90	crude	]16250; 17500]	]22.5; 45.0]	1.743	1.693	1.799	0.012	-0.153	0.195	0.71
90	crude	]16250; 17500]	]45.0; 67.5]	1.674	1.624	1.723	-0.077	-0.229	0.100	-4.57
90	crude	]16250; 17500]	]67.5; 90.0]	1.712	1.662	1.765	-0.124	-0.273	0.041	-7.24
90	crude	]16250; 17500]	]90.0; 112.5]	1.714	1.660	1.765	-0.089	-0.240	0.075	-5.19
90	crude	]16250; 17500]	]112.5; 135.0]	1.651	1.601	1.704	0.100	-0.063	0.281	6.05
90	crude	]16250; 17500]	]135.0; 157.5]	1.700	1.648	1.758	0.096	-0.079	0.276	5.66
90	crude	]16250; 17500]	]157.5; 180.0]	1.605	1.555	1.660	0.071	-0.109	0.255	4.40
90	crude	]16250; 17500]	[0; 180]	13.524	13.314	13.733	-0.162	-0.834	0.529	-1.20
90	crude	]17500; 18750]	[0.0; 22.5]	1.789	1.731	1.842	-0.118	-0.289	0.055	-6.61
90	crude	]17500; 18750]	]22.5; 45.0]	1.843	1.788	1.902	-0.014	-0.189	0.157	-0.78
90	crude	]17500; 18750]	]45.0; 67.5]	1.796	1.740	1.852	-0.036	-0.212	0.135	-2.01
90	crude	]17500; 18750]	]67.5; 90.0]	1.813	1.767	1.866	-0.116	-0.274	0.052	-6.39
90	crude	]17500; 18750]	]90.0; 112.5]	1.812	1.761	1.870	0.068	-0.110	0.265	3.74
90	crude	]17500; 18750]	]112.5; 135.0]	1.829	1.776	1.885	0.060	-0.123	0.245	3.28
90	crude	]17500; 18750]	]135.0; 157.5]	1.816	1.757	1.867	0.040	-0.132	0.236	2.22
90	crude	]17500; 18750]	]157.5; 180.0]	1.708	1.650	1.766	0.055	-0.122	0.238	3.20
90	crude	]17500; 18750]	[0; 180]	14.406	14.166	14.646	-0.061	-0.817	0.695	-0.43
90	crude	]18750; 20000]	[0.0; 22.5]	1.877	1.816	1.936	-0.262	-0.438	-0.083	-13.95
90	crude	]18750; 20000]	]22.5; 45.0]	1.924	1.871	1.984	-0.120	-0.275	0.067	-6.24
90	crude	]18750; 20000]	]45.0; 67.5]	1.896	1.842	1.949	-0.103	-0.280	0.070	-5.44
90	crude	]18750; 20000]	]67.5; 90.0]	1.917	1.860	1.972	-0.121	-0.289	0.044	-6.32
90	crude	]18750; 20000]	]90.0; 112.5]	1.878	1.823	1.934	0.122	-0.070	0.345	6.52
90	crude	]18750; 20000]	]112.5; 135.0]	1.897	1.843	1.959	0.061	-0.118	0.244	3.24
90	crude	]18750; 20000]	]135.0; 157.5]	1.876	1.818	1.939	-0.043	-0.230	0.144	-2.28
90	crude	]18750; 20000]	]157.5; 180.0]	1.758	1.700	1.821	-0.156	-0.326	0.019	-8.87
90	crude	]18750; 20000]	[0; 180]	15.023	14.784	15.248	-0.621	-1.406	0.099	-4.13
90	crude	]20000; 21250]	[0.0; 22.5]	1.963	1.905	2.029	-0.102	-0.270	0.074	-5.18
90	crude	]20000; 21250]	]22.5; 45.0]	1.992	1.937	2.049	-0.059	-0.245	0.140	-2.95
90	crude	]20000; 21250]	]45.0; 67.5]	2.001	1.946	2.054	-0.045	-0.245	0.154	-2.27
90	crude	]20000; 21250]	]67.5; 90.0]	2.086	2.021	2.151	-0.102	-0.295	0.078	-4.90
90	crude	]20000; 21250]	]90.0; 112.5]	1.953	1.892	2.015	-0.029	-0.206	0.176	-1.48
90	crude	]20000; 21250]	]112.5; 135.0]	2.005	1.939	2.070	0.122	-0.070	0.357	6.08
90	crude	]20000; 21250]	]135.0; 157.5]	2.024	1.958	2.089	0.006	-0.202	0.206	0.31
90	crude	]20000; 21250]	]157.5; 180.0]	1.906	1.842	1.967	-0.118	-0.299	0.104	-6.21
90	crude	]20000; 21250]	[0; 180]	15.930	15.680	16.157	-0.327	-1.068	0.458	-2.05
90	crude	]21250; 22500]	[0.0; 22.5]	2.050	1.988	2.113	-0.161	-0.365	0.032	-7.85
90	crude	]21250; 22500]	]22.5; 45.0]	2.115	2.059	2.176	0.148	-0.051	0.378	7.01
90	crude	]21250; 22500]	]45.0; 67.5]	2.052	1.995	2.108	0.070	-0.099	0.253	3.39
90	crude	]21250; 22500]	]67.5; 90.0]	2.097	2.029	2.158	-0.091	-0.286	0.120	-4.36
90	crude	]21250; 22500]	]90.0; 112.5]	2.074	2.010	2.137	-0.038	-0.226	0.157	-1.86
90	crude	]21250; 22500]	]112.5; 135.0]	2.073	2.012	2.138	0.056	-0.149	0.255	2.72
90	crude	]21250; 22500]	]135.0; 157.5]	2.109	2.044	2.175	0.100	-0.098	0.321	4.76
90	crude	]21250; 22500]	]157.5; 180.0]	2.027	1.957	2.093	-0.092	-0.301	0.133	-4.56
90	crude	]21250; 22500]	[0; 180]	16.598	16.319	16.845	-0.009	-0.792	0.819	-0.05
90	crude	]22500; 23750]	[0.0; 22.5]	2.181	2.111	2.248	-0.030	-0.243	0.194	-1.36
90	crude	]22500; 23750]	]22.5; 45.0]	2.214	2.153	2.274	-0.005	-0.188	0.226	-0.24
90	crude	]22500; 23750]	]45.0; 67.5]	2.129	2.067	2.189	0.177	-0.044	0.375	8.33
90	crude	]22500; 23750]	]67.5; 90.0]	2.171	2.105	2.237	-0.095	-0.288	0.124	-4.37
90	crude	]22500; 23750]	]90.0; 112.5]	2.159	2.091	2.222	0.033	-0.159	0.231	1.52
90	crude	]22500; 23750]	]112.5; 135.0]	2.108	2.044	2.165	0.182	-0.020	0.411	8.61
90	crude	]22500; 23750]	]135.0; 157.5]	2.133	2.066	2.203	0.002	-0.187	0.215	0.08
90	crude	]22500; 23750]	]157.5; 180.0]	2.094	2.025	2.168	-0.060	-0.287	0.169	-2.84
90	crude	]22500; 23750]	[0; 180]	17.188	16.941	17.434	0.204	-0.634	1.047	1.18
90	crude	]23750; 25000]	[0.0; 22.5]	2.327	2.256	2.401	-0.055	-0.289	0.169	-2.37
90	crude	]23750; 25000]	]22.5; 45.0]	2.372	2.311	2.439	0.072	-0.130	0.300	3.02
90	crude	]23750; 25000]	]45.0; 67.5]	2.268	2.205	2.325	0.060	-0.151	0.278	2.63
90	crude	]23750; 25000]	]67.5; 90.0]	2.277	2.215	2.349	-0.030	-0.223	0.187	-1.33
90	crude	]23750; 25000]	]90.0; 112.5]	2.232	2.171	2.298	0.007	-0.216	0.241	0.31
90	crude	]23750; 25000]	]112.5; 135.0]	2.197	2.134	2.264	0.216	0.008	0.448	9.83
90	crude	]23750; 25000]	]135.0; 157.5]	2.286	2.214	2.356	0.027	-0.180	0.255	1.16
90	crude	]23750; 25000]	]157.5; 180.0]	2.149	2.076	2.218	0.024	-0.209	0.254	1.13
90	crude	]23750; 25000]	[0; 180]	18.109	17.809	18.349	0.320	-0.523	1.333	1.76
90	crude	[50; 25000]	[0.0; 22.5]	25.422	24.936	25.915	-0.448	-2.127	1.132	-1.76
90	crude	[50; 25000]	]22.5; 45.0]	25.875	25.417	26.333	0.680	-0.799	2.190	2.63
90	crude	[50; 25000]	]45.0; 67.5]	25.566	25.138	26.024	0.389	-0.932	1.851	1.52
90	crude	[50; 25000]	]67.5; 90.0]	25.975	25.536	26.418	-0.616	-1.854	0.941	-2.37
90	crude	[50; 25000]	]90.0; 112.5]	25.524	25.116	25.992	0.418	-1.091	1.826	1.64
90	crude	[50; 25000]	]112.5; 135.0]	25.264	24.819	25.676	1.378	-0.174	2.802	5.45
90	crude	[50; 25000]	]135.0; 157.5]	25.147	24.689	25.625	0.217	-1.294	1.809	0.86
90	crude	[50; 25000]	]157.5; 180.0]	23.641	23.185	24.194	-0.171	-1.741	1.553	-0.72
90	crude	[50; 25000]	[0; 180]	202.414	199.947	204.971	1.847	-6.081	10.258	0.91
90	adjusted	[50; 1250]	[0.0; 22.5]	0.001	-0.038	0.041	0.004	-0.015	0.025	492.36
90	adjusted	[50; 1250]	]22.5; 45.0]	0.014	-0.032	0.068	0.010	-0.011	0.034	69.56
90	adjusted	[50; 1250]	]45.0; 67.5]	0.015	-0.030	0.067	0.027	0.004	0.053	175.88
90	adjusted	[50; 1250]	]67.5; 90.0]	0.042	-0.000	0.083	0.042	0.015	0.075	98.52
90	adjusted	[50; 1250]	]90.0; 112.5]	0.022	-0.028	0.069	0.039	0.013	0.068	177.49
90	adjusted	[50; 1250]	]112.5; 135.0]	0.011	-0.034	0.062	-0.001	-0.022	0.022	-4.79
90	adjusted	[50; 1250]	]135.0; 157.5]	0.014	-0.037	0.063	0.026	0.005	0.049	184.25
90	adjusted	[50; 1250]	]157.5; 180.0]	0.041	-0.004	0.086	0.003	-0.014	0.023	7.53
90	adjusted	[50; 1250]	[0; 180]	0.161	0.003	0.332	0.151	0.076	0.233	93.30
90	adjusted	]1250; 2500]	[0.0; 22.5]	0.159	0.063	0.265	0.063	0.014	0.109	39.69
90	adjusted	]1250; 2500]	]22.5; 45.0]	0.117	0.023	0.231	0.027	-0.014	0.072	23.09
90	adjusted	]1250; 2500]	]45.0; 67.5]	0.202	0.101	0.304	0.020	-0.021	0.062	9.76
90	adjusted	]1250; 2500]	]67.5; 90.0]	0.135	0.035	0.226	0.050	0.004	0.099	36.88
90	adjusted	]1250; 2500]	]90.0; 112.5]	0.176	0.083	0.274	-0.012	-0.050	0.030	-6.95
90	adjusted	]1250; 2500]	]112.5; 135.0]	0.149	0.053	0.247	0.050	0.003	0.103	33.36
90	adjusted	]1250; 2500]	]135.0; 157.5]	0.087	-0.010	0.181	0.031	-0.012	0.077	35.15
90	adjusted	]1250; 2500]	]157.5; 180.0]	0.008	-0.077	0.105	0.017	-0.026	0.061	224.03
90	adjusted	]1250; 2500]	[0; 180]	1.033	0.667	1.409	0.245	0.084	0.445	23.71
90	adjusted	]2500; 3750]	[0.0; 22.5]	0.344	0.213	0.481	0.092	0.020	0.168	26.76
90	adjusted	]2500; 3750]	]22.5; 45.0]	0.400	0.256	0.556	0.063	0.002	0.128	15.84
90	adjusted	]2500; 3750]	]45.0; 67.5]	0.344	0.198	0.475	0.037	-0.025	0.115	10.79
90	adjusted	]2500; 3750]	]67.5; 90.0]	0.379	0.250	0.526	0.095	0.034	0.158	25.12
90	adjusted	]2500; 3750]	]90.0; 112.5]	0.348	0.190	0.488	-0.009	-0.064	0.055	-2.68
90	adjusted	]2500; 3750]	]112.5; 135.0]	0.312	0.178	0.451	0.025	-0.029	0.088	7.94
90	adjusted	]2500; 3750]	]135.0; 157.5]	0.232	0.101	0.370	0.002	-0.055	0.068	0.93
90	adjusted	]2500; 3750]	]157.5; 180.0]	0.243	0.101	0.383	0.027	-0.027	0.087	11.01
90	adjusted	]2500; 3750]	[0; 180]	2.601	2.036	3.268	0.332	0.072	0.603	12.77
90	adjusted	]3750; 5000]	[0.0; 22.5]	0.266	0.082	0.467	0.080	-0.018	0.160	29.97
90	adjusted	]3750; 5000]	]22.5; 45.0]	0.300	0.114	0.463	0.120	0.047	0.214	40.00
90	adjusted	]3750; 5000]	]45.0; 67.5]	0.416	0.241	0.612	0.160	0.076	0.253	38.40
90	adjusted	]3750; 5000]	]67.5; 90.0]	0.371	0.195	0.551	0.035	-0.040	0.116	9.43
90	adjusted	]3750; 5000]	]90.0; 112.5]	0.389	0.204	0.557	0.107	0.024	0.185	27.49
90	adjusted	]3750; 5000]	]112.5; 135.0]	0.546	0.375	0.733	0.010	-0.067	0.088	1.83
90	adjusted	]3750; 5000]	]135.0; 157.5]	0.557	0.406	0.730	0.035	-0.038	0.101	6.25
90	adjusted	]3750; 5000]	]157.5; 180.0]	0.331	0.167	0.505	-0.000	-0.072	0.072	-0.10
90	adjusted	]3750; 5000]	[0; 180]	3.177	2.430	3.944	0.546	0.196	0.888	17.19
90	adjusted	]5000; 6250]	[0.0; 22.5]	0.460	0.247	0.669	0.145	0.060	0.246	31.58
90	adjusted	]5000; 6250]	]22.5; 45.0]	0.494	0.302	0.700	0.054	-0.032	0.148	11.03
90	adjusted	]5000; 6250]	]45.0; 67.5]	0.721	0.515	0.913	0.094	0.006	0.193	13.11
90	adjusted	]5000; 6250]	]67.5; 90.0]	0.697	0.477	0.894	0.035	-0.051	0.120	5.05
90	adjusted	]5000; 6250]	]90.0; 112.5]	0.583	0.349	0.821	-0.047	-0.127	0.040	-8.07
90	adjusted	]5000; 6250]	]112.5; 135.0]	0.554	0.349	0.786	0.058	-0.024	0.152	10.39
90	adjusted	]5000; 6250]	]135.0; 157.5]	0.477	0.278	0.705	-0.008	-0.087	0.071	-1.76
90	adjusted	]5000; 6250]	]157.5; 180.0]	0.474	0.265	0.664	0.092	-0.004	0.191	19.34
90	adjusted	]5000; 6250]	[0; 180]	4.460	3.490	5.390	0.423	0.055	0.819	9.49
90	adjusted	]6250; 7500]	[0.0; 22.5]	0.575	0.310	0.817	0.105	-0.005	0.213	18.19
90	adjusted	]6250; 7500]	]22.5; 45.0]	0.531	0.289	0.768	0.111	0.002	0.211	20.83
90	adjusted	]6250; 7500]	]45.0; 67.5]	0.614	0.372	0.864	0.025	-0.063	0.123	4.02
90	adjusted	]6250; 7500]	]67.5; 90.0]	0.691	0.456	0.974	0.049	-0.052	0.149	7.09
90	adjusted	]6250; 7500]	]90.0; 112.5]	0.841	0.595	1.055	0.025	-0.077	0.126	3.02
90	adjusted	]6250; 7500]	]112.5; 135.0]	0.691	0.480	0.926	-0.048	-0.130	0.042	-6.96
90	adjusted	]6250; 7500]	]135.0; 157.5]	0.531	0.281	0.785	0.090	-0.018	0.195	17.03
90	adjusted	]6250; 7500]	]157.5; 180.0]	0.702	0.463	0.914	-0.001	-0.090	0.101	-0.17
90	adjusted	]6250; 7500]	[0; 180]	5.176	4.237	6.135	0.355	-0.023	0.776	6.87
90	adjusted	]7500; 8750]	[0.0; 22.5]	0.539	0.243	0.830	0.118	0.000	0.250	21.98
90	adjusted	]7500; 8750]	]22.5; 45.0]	0.757	0.519	1.024	0.119	0.002	0.255	15.72
90	adjusted	]7500; 8750]	]45.0; 67.5]	0.631	0.367	0.917	0.047	-0.057	0.155	7.50
90	adjusted	]7500; 8750]	]67.5; 90.0]	0.856	0.574	1.115	0.091	-0.034	0.208	10.60
90	adjusted	]7500; 8750]	]90.0; 112.5]	0.827	0.566	1.090	0.067	-0.048	0.202	8.05
90	adjusted	]7500; 8750]	]112.5; 135.0]	0.595	0.352	0.858	-0.025	-0.124	0.090	-4.16
90	adjusted	]7500; 8750]	]135.0; 157.5]	0.633	0.378	0.882	-0.059	-0.151	0.049	-9.25
90	adjusted	]7500; 8750]	]157.5; 180.0]	0.380	0.137	0.654	0.004	-0.104	0.122	0.94
90	adjusted	]7500; 8750]	[0; 180]	5.218	4.075	6.348	0.362	-0.069	0.833	6.94
90	adjusted	]8750; 10000]	[0.0; 22.5]	0.776	0.469	1.122	0.035	-0.080	0.157	4.50
90	adjusted	]8750; 10000]	]22.5; 45.0]	1.010	0.745	1.289	0.019	-0.086	0.151	1.85
90	adjusted	]8750; 10000]	]45.0; 67.5]	0.994	0.690	1.313	0.077	-0.070	0.211	7.72
90	adjusted	]8750; 10000]	]67.5; 90.0]	1.098	0.824	1.382	0.105	-0.021	0.231	9.53
90	adjusted	]8750; 10000]	]90.0; 112.5]	0.765	0.466	1.061	0.118	-0.001	0.243	15.43
90	adjusted	]8750; 10000]	]112.5; 135.0]	0.853	0.564	1.152	0.042	-0.080	0.153	4.96
90	adjusted	]8750; 10000]	]135.0; 157.5]	0.954	0.678	1.232	-0.018	-0.137	0.104	-1.90
90	adjusted	]8750; 10000]	]157.5; 180.0]	0.808	0.527	1.091	0.016	-0.101	0.141	1.93
90	adjusted	]8750; 10000]	[0; 180]	7.257	5.986	8.672	0.393	-0.092	0.890	5.41
90	adjusted	]10000; 11250]	[0.0; 22.5]	0.789	0.463	1.111	0.103	-0.041	0.257	13.00
90	adjusted	]10000; 11250]	]22.5; 45.0]	0.876	0.569	1.218	0.045	-0.097	0.192	5.11
90	adjusted	]10000; 11250]	]45.0; 67.5]	1.277	0.918	1.606	0.013	-0.129	0.165	1.02
90	adjusted	]10000; 11250]	]67.5; 90.0]	1.059	0.738	1.380	-0.018	-0.136	0.118	-1.71
90	adjusted	]10000; 11250]	]90.0; 112.5]	1.032	0.687	1.359	0.033	-0.105	0.180	3.21
90	adjusted	]10000; 11250]	]112.5; 135.0]	0.836	0.528	1.133	0.028	-0.100	0.167	3.36
90	adjusted	]10000; 11250]	]135.0; 157.5]	1.005	0.699	1.354	-0.142	-0.259	-0.005	-14.17
90	adjusted	]10000; 11250]	]157.5; 180.0]	0.858	0.517	1.164	-0.040	-0.165	0.113	-4.72
90	adjusted	]10000; 11250]	[0; 180]	7.732	6.231	9.213	0.020	-0.537	0.625	0.26
90	adjusted	]11250; 12500]	[0.0; 22.5]	1.100	0.740	1.451	-0.079	-0.211	0.058	-7.15
90	adjusted	]11250; 12500]	]22.5; 45.0]	1.099	0.772	1.454	0.048	-0.109	0.189	4.41
90	adjusted	]11250; 12500]	]45.0; 67.5]	1.284	0.985	1.658	0.109	-0.038	0.285	8.46
90	adjusted	]11250; 12500]	]67.5; 90.0]	1.041	0.730	1.371	0.040	-0.093	0.183	3.80
90	adjusted	]11250; 12500]	]90.0; 112.5]	1.173	0.824	1.562	0.062	-0.081	0.220	5.30
90	adjusted	]11250; 12500]	]112.5; 135.0]	1.056	0.752	1.407	0.062	-0.083	0.217	5.90
90	adjusted	]11250; 12500]	]135.0; 157.5]	0.975	0.635	1.288	0.016	-0.106	0.164	1.65
90	adjusted	]11250; 12500]	]157.5; 180.0]	1.113	0.738	1.409	0.077	-0.056	0.216	6.92
90	adjusted	]11250; 12500]	[0; 180]	8.840	7.335	10.272	0.335	-0.284	0.968	3.80
90	adjusted	]12500; 13750]	[0.0; 22.5]	1.252	0.849	1.665	0.049	-0.103	0.207	3.89
90	adjusted	]12500; 13750]	]22.5; 45.0]	1.166	0.814	1.538	0.132	-0.005	0.290	11.34
90	adjusted	]12500; 13750]	]45.0; 67.5]	1.292	0.919	1.620	0.021	-0.124	0.173	1.63
90	adjusted	]12500; 13750]	]67.5; 90.0]	1.485	1.085	1.858	-0.151	-0.291	-0.007	-10.20
90	adjusted	]12500; 13750]	]90.0; 112.5]	1.228	0.838	1.574	-0.004	-0.181	0.159	-0.31
90	adjusted	]12500; 13750]	]112.5; 135.0]	1.052	0.674	1.428	-0.034	-0.166	0.099	-3.23
90	adjusted	]12500; 13750]	]135.0; 157.5]	1.123	0.786	1.420	0.001	-0.143	0.131	0.08
90	adjusted	]12500; 13750]	]157.5; 180.0]	1.171	0.821	1.489	0.022	-0.133	0.167	1.90
90	adjusted	]12500; 13750]	[0; 180]	9.768	8.105	11.349	0.036	-0.598	0.685	0.37
90	adjusted	]13750; 15000]	[0.0; 22.5]	0.692	0.323	1.095	0.019	-0.144	0.199	2.69
90	adjusted	]13750; 15000]	]22.5; 45.0]	1.345	0.953	1.729	0.177	0.008	0.364	13.14
90	adjusted	]13750; 15000]	]45.0; 67.5]	1.400	0.997	1.810	0.018	-0.150	0.196	1.26
90	adjusted	]13750; 15000]	]67.5; 90.0]	1.384	0.999	1.783	-0.189	-0.344	-0.049	-13.66
90	adjusted	]13750; 15000]	]90.0; 112.5]	1.363	0.957	1.729	0.009	-0.145	0.161	0.66
90	adjusted	]13750; 15000]	]112.5; 135.0]	1.098	0.694	1.459	0.102	-0.066	0.272	9.26
90	adjusted	]13750; 15000]	]135.0; 157.5]	1.329	1.008	1.746	-0.041	-0.197	0.098	-3.07
90	adjusted	]13750; 15000]	]157.5; 180.0]	1.073	0.729	1.474	-0.101	-0.239	0.049	-9.38
90	adjusted	]13750; 15000]	[0; 180]	9.684	7.837	11.293	-0.007	-0.733	0.694	-0.07
90	adjusted	]15000; 16250]	[0.0; 22.5]	1.408	0.952	1.872	-0.095	-0.285	0.082	-6.76
90	adjusted	]15000; 16250]	]22.5; 45.0]	1.550	1.156	1.923	-0.011	-0.186	0.172	-0.73
90	adjusted	]15000; 16250]	]45.0; 67.5]	1.429	1.078	1.844	0.014	-0.142	0.186	0.99
90	adjusted	]15000; 16250]	]67.5; 90.0]	1.883	1.441	2.302	0.033	-0.132	0.220	1.73
90	adjusted	]15000; 16250]	]90.0; 112.5]	1.438	1.042	1.831	-0.029	-0.177	0.130	-2.01
90	adjusted	]15000; 16250]	]112.5; 135.0]	1.324	0.923	1.730	0.042	-0.108	0.214	3.18
90	adjusted	]15000; 16250]	]135.0; 157.5]	1.562	1.186	1.981	-0.207	-0.360	-0.045	-13.24
90	adjusted	]15000; 16250]	]157.5; 180.0]	1.467	1.059	1.907	-0.013	-0.166	0.170	-0.91
90	adjusted	]15000; 16250]	[0; 180]	12.062	10.273	13.874	-0.267	-0.857	0.415	-2.21
90	adjusted	]16250; 17500]	[0.0; 22.5]	1.582	1.139	2.015	-0.145	-0.340	0.040	-9.15
90	adjusted	]16250; 17500]	]22.5; 45.0]	1.569	1.158	2.020	0.022	-0.163	0.192	1.37
90	adjusted	]16250; 17500]	]45.0; 67.5]	1.739	1.334	2.152	-0.072	-0.255	0.104	-4.14
90	adjusted	]16250; 17500]	]67.5; 90.0]	1.844	1.440	2.229	-0.142	-0.317	0.016	-7.68
90	adjusted	]16250; 17500]	]90.0; 112.5]	1.561	1.121	1.997	-0.096	-0.254	0.092	-6.12
90	adjusted	]16250; 17500]	]112.5; 135.0]	1.660	1.225	2.095	0.113	-0.060	0.299	6.81
90	adjusted	]16250; 17500]	]135.0; 157.5]	1.265	0.833	1.714	0.064	-0.112	0.246	5.07
90	adjusted	]16250; 17500]	]157.5; 180.0]	1.430	1.014	1.856	0.019	-0.166	0.222	1.32
90	adjusted	]16250; 17500]	[0; 180]	12.649	10.804	14.525	-0.236	-0.967	0.430	-1.87
90	adjusted	]17500; 18750]	[0.0; 22.5]	1.579	1.124	2.010	-0.121	-0.313	0.051	-7.64
90	adjusted	]17500; 18750]	]22.5; 45.0]	1.483	1.009	1.978	0.003	-0.167	0.201	0.22
90	adjusted	]17500; 18750]	]45.0; 67.5]	1.930	1.483	2.393	-0.048	-0.258	0.139	-2.50
90	adjusted	]17500; 18750]	]67.5; 90.0]	1.837	1.368	2.281	-0.108	-0.282	0.065	-5.86
90	adjusted	]17500; 18750]	]90.0; 112.5]	2.093	1.616	2.581	0.021	-0.167	0.223	1.02
90	adjusted	]17500; 18750]	]112.5; 135.0]	1.827	1.361	2.311	0.067	-0.140	0.256	3.67
90	adjusted	]17500; 18750]	]135.0; 157.5]	1.815	1.359	2.279	0.030	-0.171	0.221	1.65
90	adjusted	]17500; 18750]	]157.5; 180.0]	1.589	1.167	2.051	0.063	-0.129	0.279	3.97
90	adjusted	]17500; 18750]	[0; 180]	14.154	12.022	16.117	-0.092	-0.930	0.632	-0.65
90	adjusted	]18750; 20000]	[0.0; 22.5]	1.773	1.259	2.241	-0.241	-0.410	-0.041	-13.58
90	adjusted	]18750; 20000]	]22.5; 45.0]	1.511	1.001	1.932	-0.127	-0.304	0.041	-8.39
90	adjusted	]18750; 20000]	]45.0; 67.5]	1.878	1.388	2.317	-0.129	-0.310	0.056	-6.88
90	adjusted	]18750; 20000]	]67.5; 90.0]	1.716	1.229	2.166	-0.134	-0.319	0.052	-7.82
90	adjusted	]18750; 20000]	]90.0; 112.5]	2.013	1.497	2.509	0.092	-0.110	0.324	4.57
90	adjusted	]18750; 20000]	]112.5; 135.0]	1.468	0.973	1.938	0.057	-0.125	0.247	3.91
90	adjusted	]18750; 20000]	]135.0; 157.5]	1.765	1.312	2.240	-0.060	-0.237	0.132	-3.39
90	adjusted	]18750; 20000]	]157.5; 180.0]	1.512	1.006	2.008	-0.157	-0.318	0.067	-10.38
90	adjusted	]18750; 20000]	[0; 180]	13.635	11.771	15.939	-0.698	-1.408	0.168	-5.12
90	adjusted	]20000; 21250]	[0.0; 22.5]	1.998	1.459	2.498	-0.111	-0.297	0.089	-5.57
90	adjusted	]20000; 21250]	]22.5; 45.0]	1.582	1.149	2.054	-0.009	-0.196	0.191	-0.57
90	adjusted	]20000; 21250]	]45.0; 67.5]	1.896	1.426	2.332	-0.044	-0.247	0.170	-2.30
90	adjusted	]20000; 21250]	]67.5; 90.0]	2.572	2.066	3.147	-0.144	-0.357	0.048	-5.61
90	adjusted	]20000; 21250]	]90.0; 112.5]	1.904	1.426	2.415	-0.063	-0.257	0.128	-3.33
90	adjusted	]20000; 21250]	]112.5; 135.0]	1.610	1.101	2.117	0.084	-0.126	0.293	5.24
90	adjusted	]20000; 21250]	]135.0; 157.5]	1.679	1.184	2.194	0.014	-0.180	0.256	0.81
90	adjusted	]20000; 21250]	]157.5; 180.0]	1.684	1.176	2.303	-0.142	-0.353	0.087	-8.45
90	adjusted	]20000; 21250]	[0; 180]	14.925	12.796	17.199	-0.416	-1.194	0.406	-2.79
90	adjusted	]21250; 22500]	[0.0; 22.5]	2.067	1.498	2.636	-0.143	-0.342	0.079	-6.92
90	adjusted	]21250; 22500]	]22.5; 45.0]	1.837	1.333	2.329	0.208	0.007	0.453	11.34
90	adjusted	]21250; 22500]	]45.0; 67.5]	1.904	1.478	2.372	0.112	-0.072	0.321	5.90
90	adjusted	]21250; 22500]	]67.5; 90.0]	2.316	1.819	2.867	-0.137	-0.341	0.078	-5.90
90	adjusted	]21250; 22500]	]90.0; 112.5]	2.313	1.804	2.822	-0.055	-0.277	0.148	-2.38
90	adjusted	]21250; 22500]	]112.5; 135.0]	2.038	1.542	2.577	0.037	-0.175	0.256	1.83
90	adjusted	]21250; 22500]	]135.0; 157.5]	2.305	1.771	2.851	0.114	-0.102	0.344	4.96
90	adjusted	]21250; 22500]	]157.5; 180.0]	2.091	1.521	2.614	-0.151	-0.372	0.069	-7.22
90	adjusted	]21250; 22500]	[0; 180]	16.871	14.641	19.068	-0.013	-0.963	0.805	-0.08
90	adjusted	]22500; 23750]	[0.0; 22.5]	2.477	1.911	3.103	-0.053	-0.263	0.176	-2.13
90	adjusted	]22500; 23750]	]22.5; 45.0]	1.840	1.280	2.316	0.015	-0.191	0.237	0.83
90	adjusted	]22500; 23750]	]45.0; 67.5]	1.992	1.488	2.548	0.177	-0.042	0.391	8.90
90	adjusted	]22500; 23750]	]67.5; 90.0]	2.482	1.936	3.054	-0.122	-0.333	0.115	-4.90
90	adjusted	]22500; 23750]	]90.0; 112.5]	2.273	1.692	2.847	0.007	-0.205	0.235	0.31
90	adjusted	]22500; 23750]	]112.5; 135.0]	1.833	1.308	2.389	0.206	0.002	0.434	11.22
90	adjusted	]22500; 23750]	]135.0; 157.5]	2.194	1.687	2.779	-0.006	-0.222	0.219	-0.26
90	adjusted	]22500; 23750]	]157.5; 180.0]	2.067	1.442	2.625	-0.135	-0.328	0.125	-6.54
90	adjusted	]22500; 23750]	[0; 180]	17.158	15.080	19.640	0.090	-0.801	1.046	0.53
90	adjusted	]23750; 25000]	[0.0; 22.5]	2.332	1.723	2.930	-0.133	-0.351	0.102	-5.71
90	adjusted	]23750; 25000]	]22.5; 45.0]	2.186	1.662	2.741	0.075	-0.138	0.306	3.42
90	adjusted	]23750; 25000]	]45.0; 67.5]	1.965	1.411	2.546	0.094	-0.123	0.322	4.80
90	adjusted	]23750; 25000]	]67.5; 90.0]	2.658	2.078	3.226	-0.017	-0.223	0.215	-0.62
90	adjusted	]23750; 25000]	]90.0; 112.5]	2.477	1.938	3.027	0.024	-0.185	0.274	0.96
90	adjusted	]23750; 25000]	]112.5; 135.0]	1.867	1.299	2.464	0.255	0.034	0.510	13.68
90	adjusted	]23750; 25000]	]135.0; 157.5]	2.406	1.866	2.983	0.017	-0.223	0.253	0.69
90	adjusted	]23750; 25000]	]157.5; 180.0]	2.323	1.747	2.919	-0.014	-0.258	0.226	-0.58
90	adjusted	]23750; 25000]	[0; 180]	18.214	15.963	20.604	0.302	-0.741	1.228	1.66
90	adjusted	[50; 25000]	[0.0; 22.5]	24.309	19.789	28.151	-0.558	-2.311	1.002	-2.30
90	adjusted	[50; 25000]	]22.5; 45.0]	24.301	20.184	28.242	0.872	-0.701	2.480	3.59
90	adjusted	[50; 25000]	]45.0; 67.5]	26.459	23.087	30.078	0.502	-1.021	1.906	1.90
90	adjusted	[50; 25000]	]67.5; 90.0]	28.714	24.922	32.752	-0.713	-2.055	0.907	-2.48
90	adjusted	[50; 25000]	]90.0; 112.5]	27.190	23.417	31.162	0.231	-1.290	1.700	0.85
90	adjusted	[50; 25000]	]112.5; 135.0]	23.575	20.527	27.539	1.264	-0.467	2.816	5.36
90	adjusted	[50; 25000]	]135.0; 157.5]	24.750	20.269	28.607	-0.009	-1.481	1.482	-0.04
90	adjusted	[50; 25000]	]157.5; 180.0]	22.760	18.972	27.426	-0.471	-2.082	1.225	-2.07
90	adjusted	[50; 25000]	[0; 180]	202.057	180.115	222.762	1.116	-7.788	8.887	0.55
180	crude	[50; 1250]	[0.0; 22.5]	0.043	0.037	0.049	0.007	-0.012	0.027	15.54
180	crude	[50; 1250]	]22.5; 45.0]	0.047	0.041	0.053	0.013	-0.008	0.038	28.23
180	crude	[50; 1250]	]45.0; 67.5]	0.040	0.035	0.046	0.028	0.009	0.055	68.34
180	crude	[50; 1250]	]67.5; 90.0]	0.041	0.035	0.047	0.039	0.011	0.074	95.03
180	crude	[50; 1250]	]90.0; 112.5]	0.040	0.035	0.047	0.028	0.007	0.051	68.74
180	crude	[50; 1250]	]112.5; 135.0]	0.044	0.038	0.050	0.001	-0.016	0.021	2.24
180	crude	[50; 1250]	]135.0; 157.5]	0.046	0.040	0.053	0.010	-0.009	0.033	20.84
180	crude	[50; 1250]	]157.5; 180.0]	0.041	0.035	0.047	0.017	-0.003	0.038	42.63
180	crude	[50; 1250]	[0; 180]	0.342	0.322	0.364	0.142	0.072	0.219	41.46
180	crude	]1250; 2500]	[0.0; 22.5]	0.169	0.156	0.181	0.032	-0.007	0.078	18.84
180	crude	]1250; 2500]	]22.5; 45.0]	0.179	0.167	0.192	0.019	-0.021	0.063	10.51
180	crude	]1250; 2500]	]45.0; 67.5]	0.172	0.160	0.186	0.061	0.016	0.106	35.30
180	crude	]1250; 2500]	]67.5; 90.0]	0.163	0.152	0.176	0.027	-0.014	0.069	16.65
180	crude	]1250; 2500]	]90.0; 112.5]	0.155	0.143	0.167	0.037	-0.003	0.081	23.63
180	crude	]1250; 2500]	]112.5; 135.0]	0.169	0.157	0.181	0.023	-0.016	0.067	13.35
180	crude	]1250; 2500]	]135.0; 157.5]	0.172	0.160	0.184	0.046	0.003	0.089	26.74
180	crude	]1250; 2500]	]157.5; 180.0]	0.154	0.142	0.166	0.010	-0.027	0.050	6.43
180	crude	]1250; 2500]	[0; 180]	1.331	1.279	1.380	0.253	0.099	0.438	19.03
180	crude	]2500; 3750]	[0.0; 22.5]	0.310	0.294	0.327	0.057	-0.002	0.121	18.38
180	crude	]2500; 3750]	]22.5; 45.0]	0.324	0.307	0.341	0.078	0.015	0.150	24.00
180	crude	]2500; 3750]	]45.0; 67.5]	0.313	0.294	0.330	0.070	0.016	0.137	22.35
180	crude	]2500; 3750]	]67.5; 90.0]	0.299	0.282	0.317	0.105	0.048	0.167	35.32
180	crude	]2500; 3750]	]90.0; 112.5]	0.297	0.281	0.315	0.002	-0.054	0.055	0.82
180	crude	]2500; 3750]	]112.5; 135.0]	0.312	0.294	0.330	0.016	-0.040	0.074	5.12
180	crude	]2500; 3750]	]135.0; 157.5]	0.293	0.275	0.308	0.016	-0.035	0.081	5.61
180	crude	]2500; 3750]	]157.5; 180.0]	0.259	0.243	0.276	0.047	-0.004	0.098	18.12
180	crude	]2500; 3750]	[0; 180]	2.407	2.339	2.480	0.392	0.164	0.625	16.29
180	crude	]3750; 5000]	[0.0; 22.5]	0.428	0.409	0.451	0.103	0.030	0.182	24.03
180	crude	]3750; 5000]	]22.5; 45.0]	0.452	0.430	0.474	0.082	0.008	0.170	18.18
180	crude	]3750; 5000]	]45.0; 67.5]	0.459	0.439	0.479	0.098	0.024	0.176	21.40
180	crude	]3750; 5000]	]67.5; 90.0]	0.442	0.420	0.462	0.090	0.023	0.170	20.26
180	crude	]3750; 5000]	]90.0; 112.5]	0.458	0.437	0.478	0.042	-0.026	0.118	9.21
180	crude	]3750; 5000]	]112.5; 135.0]	0.440	0.419	0.462	0.019	-0.048	0.088	4.28
180	crude	]3750; 5000]	]135.0; 157.5]	0.437	0.417	0.458	0.011	-0.061	0.082	2.44
180	crude	]3750; 5000]	]157.5; 180.0]	0.404	0.384	0.428	0.080	0.016	0.161	19.77
180	crude	]3750; 5000]	[0; 180]	3.520	3.433	3.610	0.524	0.238	0.864	14.90
180	crude	]5000; 6250]	[0.0; 22.5]	0.561	0.536	0.585	0.099	0.017	0.185	17.74
180	crude	]5000; 6250]	]22.5; 45.0]	0.604	0.579	0.629	0.110	0.022	0.214	18.19
180	crude	]5000; 6250]	]45.0; 67.5]	0.613	0.588	0.638	0.041	-0.041	0.140	6.61
180	crude	]5000; 6250]	]67.5; 90.0]	0.609	0.585	0.635	0.066	-0.015	0.159	10.83
180	crude	]5000; 6250]	]90.0; 112.5]	0.593	0.570	0.618	0.028	-0.049	0.113	4.72
180	crude	]5000; 6250]	]112.5; 135.0]	0.584	0.562	0.611	0.005	-0.065	0.084	0.80
180	crude	]5000; 6250]	]135.0; 157.5]	0.582	0.558	0.608	0.033	-0.053	0.114	5.59
180	crude	]5000; 6250]	]157.5; 180.0]	0.516	0.493	0.543	0.072	-0.010	0.161	13.91
180	crude	]5000; 6250]	[0; 180]	4.662	4.552	4.768	0.453	0.123	0.838	9.71
180	crude	]6250; 7500]	[0.0; 22.5]	0.698	0.671	0.729	0.058	-0.035	0.156	8.31
180	crude	]6250; 7500]	]22.5; 45.0]	0.759	0.731	0.787	0.056	-0.042	0.161	7.33
180	crude	]6250; 7500]	]45.0; 67.5]	0.739	0.709	0.765	0.109	0.010	0.207	14.81
180	crude	]6250; 7500]	]67.5; 90.0]	0.727	0.700	0.758	0.015	-0.081	0.101	2.08
180	crude	]6250; 7500]	]90.0; 112.5]	0.745	0.717	0.774	0.025	-0.066	0.125	3.37
180	crude	]6250; 7500]	]112.5; 135.0]	0.713	0.686	0.740	0.078	-0.019	0.170	10.91
180	crude	]6250; 7500]	]135.0; 157.5]	0.710	0.680	0.740	0.004	-0.087	0.098	0.52
180	crude	]6250; 7500]	]157.5; 180.0]	0.648	0.619	0.677	0.050	-0.041	0.151	7.79
180	crude	]6250; 7500]	[0; 180]	5.739	5.620	5.862	0.395	-0.005	0.814	6.89
180	crude	]7500; 8750]	[0.0; 22.5]	0.864	0.829	0.899	0.129	0.011	0.252	14.97
180	crude	]7500; 8750]	]22.5; 45.0]	0.901	0.868	0.932	0.091	-0.005	0.235	10.10
180	crude	]7500; 8750]	]45.0; 67.5]	0.912	0.881	0.945	0.008	-0.095	0.119	0.93
180	crude	]7500; 8750]	]67.5; 90.0]	0.921	0.888	0.955	0.063	-0.042	0.175	6.86
180	crude	]7500; 8750]	]90.0; 112.5]	0.902	0.872	0.937	0.053	-0.045	0.177	5.91
180	crude	]7500; 8750]	]112.5; 135.0]	0.879	0.846	0.910	-0.020	-0.114	0.079	-2.22
180	crude	]7500; 8750]	]135.0; 157.5]	0.845	0.811	0.875	0.035	-0.059	0.138	4.11
180	crude	]7500; 8750]	]157.5; 180.0]	0.777	0.747	0.811	-0.018	-0.133	0.087	-2.36
180	crude	]7500; 8750]	[0; 180]	7.002	6.859	7.136	0.342	-0.110	0.813	4.89
180	crude	]8750; 10000]	[0.0; 22.5]	0.989	0.948	1.025	0.031	-0.081	0.163	3.18
180	crude	]8750; 10000]	]22.5; 45.0]	1.056	1.021	1.094	0.063	-0.066	0.187	5.95
180	crude	]8750; 10000]	]45.0; 67.5]	1.069	1.030	1.103	-0.004	-0.111	0.122	-0.34
180	crude	]8750; 10000]	]67.5; 90.0]	1.053	1.018	1.085	0.093	-0.029	0.221	8.82
180	crude	]8750; 10000]	]90.0; 112.5]	1.025	0.989	1.064	0.054	-0.055	0.174	5.31
180	crude	]8750; 10000]	]112.5; 135.0]	1.010	0.978	1.045	0.072	-0.039	0.191	7.14
180	crude	]8750; 10000]	]135.0; 157.5]	0.990	0.952	1.025	0.054	-0.059	0.170	5.50
180	crude	]8750; 10000]	]157.5; 180.0]	0.892	0.855	0.925	0.044	-0.077	0.168	4.96
180	crude	]8750; 10000]	[0; 180]	8.084	7.933	8.234	0.409	-0.067	0.904	5.06
180	crude	]10000; 11250]	[0.0; 22.5]	1.090	1.050	1.132	0.120	-0.017	0.267	11.02
180	crude	]10000; 11250]	]22.5; 45.0]	1.202	1.164	1.244	0.053	-0.079	0.196	4.41
180	crude	]10000; 11250]	]45.0; 67.5]	1.192	1.157	1.234	0.097	-0.029	0.247	8.13
180	crude	]10000; 11250]	]67.5; 90.0]	1.204	1.167	1.241	0.017	-0.109	0.140	1.44
180	crude	]10000; 11250]	]90.0; 112.5]	1.176	1.138	1.214	0.055	-0.063	0.191	4.71
180	crude	]10000; 11250]	]112.5; 135.0]	1.193	1.153	1.234	-0.007	-0.130	0.123	-0.56
180	crude	]10000; 11250]	]135.0; 157.5]	1.111	1.073	1.150	-0.094	-0.222	0.027	-8.44
180	crude	]10000; 11250]	]157.5; 180.0]	0.992	0.948	1.031	-0.034	-0.156	0.101	-3.43
180	crude	]10000; 11250]	[0; 180]	9.160	8.994	9.311	0.208	-0.331	0.775	2.27
180	crude	]11250; 12500]	[0.0; 22.5]	1.191	1.148	1.230	0.028	-0.107	0.167	2.31
180	crude	]11250; 12500]	]22.5; 45.0]	1.322	1.281	1.370	0.059	-0.083	0.195	4.43
180	crude	]11250; 12500]	]45.0; 67.5]	1.297	1.254	1.336	0.048	-0.083	0.188	3.69
180	crude	]11250; 12500]	]67.5; 90.0]	1.297	1.261	1.341	0.162	0.002	0.307	12.50
180	crude	]11250; 12500]	]90.0; 112.5]	1.317	1.275	1.360	0.029	-0.106	0.162	2.19
180	crude	]11250; 12500]	]112.5; 135.0]	1.258	1.218	1.299	0.035	-0.095	0.175	2.79
180	crude	]11250; 12500]	]135.0; 157.5]	1.162	1.123	1.203	0.053	-0.072	0.204	4.54
180	crude	]11250; 12500]	]157.5; 180.0]	1.084	1.042	1.127	0.005	-0.119	0.131	0.44
180	crude	]11250; 12500]	[0; 180]	9.929	9.759	10.097	0.417	-0.140	1.011	4.20
180	crude	]12500; 13750]	[0.0; 22.5]	1.324	1.282	1.371	0.097	-0.062	0.239	7.32
180	crude	]12500; 13750]	]22.5; 45.0]	1.386	1.343	1.434	0.046	-0.084	0.194	3.30
180	crude	]12500; 13750]	]45.0; 67.5]	1.447	1.402	1.490	0.009	-0.133	0.153	0.60
180	crude	]12500; 13750]	]67.5; 90.0]	1.440	1.395	1.483	-0.001	-0.159	0.157	-0.06
180	crude	]12500; 13750]	]90.0; 112.5]	1.459	1.414	1.504	-0.085	-0.222	0.053	-5.85
180	crude	]12500; 13750]	]112.5; 135.0]	1.369	1.325	1.413	0.021	-0.111	0.152	1.55
180	crude	]12500; 13750]	]135.0; 157.5]	1.289	1.249	1.334	0.062	-0.074	0.184	4.82
180	crude	]12500; 13750]	]157.5; 180.0]	1.171	1.132	1.214	0.020	-0.127	0.162	1.74
180	crude	]12500; 13750]	[0; 180]	10.885	10.709	11.078	0.169	-0.434	0.806	1.55
180	crude	]13750; 15000]	[0.0; 22.5]	1.493	1.444	1.538	0.115	-0.053	0.299	7.69
180	crude	]13750; 15000]	]22.5; 45.0]	1.511	1.464	1.559	0.160	0.007	0.329	10.59
180	crude	]13750; 15000]	]45.0; 67.5]	1.566	1.519	1.615	-0.033	-0.172	0.128	-2.13
180	crude	]13750; 15000]	]67.5; 90.0]	1.548	1.500	1.595	-0.062	-0.193	0.094	-4.03
180	crude	]13750; 15000]	]90.0; 112.5]	1.548	1.503	1.594	0.052	-0.115	0.202	3.36
180	crude	]13750; 15000]	]112.5; 135.0]	1.485	1.435	1.531	-0.018	-0.166	0.130	-1.23
180	crude	]13750; 15000]	]135.0; 157.5]	1.404	1.358	1.449	-0.004	-0.147	0.136	-0.26
180	crude	]13750; 15000]	]157.5; 180.0]	1.288	1.241	1.330	-0.029	-0.171	0.105	-2.21
180	crude	]13750; 15000]	[0; 180]	11.842	11.668	12.057	0.181	-0.499	0.798	1.52
180	crude	]15000; 16250]	[0.0; 22.5]	1.620	1.571	1.675	0.037	-0.142	0.239	2.28
[truncated: 1,025 more rows]
